# Supplementary material for: Characterizing the Pyrenophora teres f. maculata–Barley Interaction Using Pathogen Genetics
Source: G3 (Bethesda). 2017 Jun 28;7(8):2615–26. doi: 10.1534/g3.117.043265 (PMC5555467; doi:10.1534/g3.117.043265)
Supplement: Supplementary file 1 [file 2615File001.xlsx]

## Sheet: Sheet2
Table S1. Marker sequences containing informative SNPs in the FGOB10 x SG1 bi-parental mapping population linkage maps.
Legend:
	LG = Linkage Group
	Marker Name = Designated marker name containing the location of the informative SNP (e.g. SNP_24682_107 contains an informative SNP at position 107 in the sequence tag)
	cM = The position on the linkage group in centiMorgans
	Sequence = Nucleotide sequence of the original sequence tag containing the informative SNP
LG	Marker Name	cM	Sequence
1.1	SNP_24682_107	0	CTGCTATCTGTAGAATAGTCTTCAAGGAACTCTATAAGTGCTTGAATACGAGTCCTGCCACCAAGTTCTGCACGCCGATACTTGGCCAGCTCATTGGCGATATCATGATGCCGCACATTGTCGCCAGTGCCGAGCATATTGCGCCGCCGCATTCTTGTAGCACTTCTTCTTTGCTGCGTTGCG
1.1	SNP_13329_67	2.32726	CTGCACACGGCGACCGGTGTGCAGCTTGCCGGAGCCAATACCAAACAGCATGTGGAAGTAGCTCTGTTTCCTGAAGTTTGAGCGTTCAAGCTCACAAGAAGCTACAATGTCTTGGAATTCACTCTCGGCCCGTTCCTTGTCTTCACCCATATCACCTCGCAGGCGCG
1.1	SNP_2667_73	4.79841	CAGCGTTGGTAGCTCTGCCCGCAGGATGCATTCGTCAGTATCCTCGTGGATCAGACAGATGATGAAGGCGTGCGAATCCGGATCAAGCTCCAACGACGGCTGGTACACGGGCTTGATGATGCTGAGTGAGTGCTGAGTAATGGTAAAGGCGCATCCGGATATGTGCAGTGCAAACGTGATGGCGCTGACGGCAACGACGAGAATGATGGGGAGGTCACCGGAACACATCTTGGTGACTGAGCGCAG
1.1	SNP_11694_26	5.9097	CAGCGTTGAAAATGCCATAGTTGACTGTTCGACTCGAATCCCAACATGTCCCTTCAATGGAACTATCCCACGCTTTTGCGACGGGCCTGCATGCAATCCAGGTGCTCATTGAGCTGGGTATCATGATAAGAAACAGTGTGATTATGACAAAACCACACAAAATGCGCGA
1.1	SNP_9156_62	6.99683	CTGCGATTACAGATCCCAGGATGGGTCCTAGCCAGTAGATCCAGTGGTAGTGGGTAAACTCCAGATTGACGACAGCTGGCCCGAAGGAACGTGCTGGGTTAAGAGATCCGCCGGTAAAGTATACCCCAGACAACTCTGTGATAAAAAGCG
1.1	SNP_3746_49	12.5136	CAGCTCCTCCAGCACGCGTTCAACAGGAATAGCATCGAGTATATTCTCAGTGGCGGTCGGTAAGATGGCAAGAACAGTAAAGGTACAATCTTCCTGGTTCTGTTCAAATCTCCGTCGCAAACTAGCACACGATTAGCAATATCCTTGTCCTACCCTTTAGAATGGATGCG
1.1	SNP_12890_104	13.6249	CTGCGAGTGGTATCTGCGATTCTACTTACCATCACCAAACGCGGGGTCACCTAGTCCACTTTTTGTAGCTTAGATCTGTCAAATGAAGATAGTCCTCGCGGGTTGACGCCTCTGGGAATGCGGCTGGTCGTCGGACTGACAGATGTCCGTGATGCGA
1.1	SNP_26324_139	21.6476	CTGCAATGGTCAAGAATTAGCAACGGCAGAGTGAGAACAAAGCAGCTAAAGAAGTGGGATCTCGTATTTCCCGGTAGGCTAATTGGACGGTGACATGGGCTAAGATGACCCATGCTGTGAGAAACCCACTTAGTTGGTAAAGTGCTTCTCCTACGAATGTCATGTTGAATGTTTCTCCTCCCGTCAGCGCG
1.1	SNP_4877_135	25.1014	CTGCATCGCGGCGACGCAACGTGCGAGATGTGCTGGGTCCTAGGACAAAGATGACATTTCACTTCTCGTTGCCGTTCTTTGTCGCGATGTTTAGATAAGCATAATTATGTTTGGGTATACCATTTTGAGTTATGGACGGCGAAGGAGGATACAGTGTGCTCAAGAGCGATCAC
1.1	SNP_14798_77	36.8942	CTGCCAGGGACCGCAGATGATTGGGATGTGTCGGCCATGTTGAAAGTGCTATTCTCCACCACAAGGAGCAATGCCCCGGGTCGAGTTTCTGTTTTCGGCCCTCGAGATACGAGATTGTTGGATAGTTATCTGCTTAGAGTTATAGAGCTGTGTATGTGAGTTAATATGCG
1.1	SNP_7312_63	37.947	CAGCATAAAAAATCCACGCGATGCACACACATCCGTGCACGTTTCCGGTGGCGGCCCCAACATAACCAATATCCCTACTCTTACCACCTCAACAATATAGCCAAGGTTACCTACGTTTCAAACATGTATCGTCAACCGCCATCCCCGACGTGACGGCTAGCTACCCACAACGCG
1.1	SNP_21279_78	41.1773	CTGCAGTGTGCTCATCATTCTCTGCTGGCTTTTGTTGCTCGTTGCCCCTCACACTGAGTTGTTGAGTTACAGGCATCACCTCTCCTTGGTCTTCAAACTGGGCAGTTGTGGTTTCCTTGTCGGCTACGCGATCAGCATCTTGGTGTTGCATATCGGTATTGGCAATACGGGCTGGGACATGCG
1.1	SNP_8176_99	48.4445	CTGCTGCCTAAACGCGTCACCCCATTTCCTTCCTTGAACGCTTACAGCTTCCTACAGCTTACATCCACCACAACAAAGTCTTACTTTGTCCGGTCAGGGAGGGGCTTGTCATCCTTGGGAGCTTTCCACTCCTTGACGAACGGAAGGAACTCGGGCTGACCAGGAATGTACTTGCG
1.1	SNP_14375_67	52.7563	CAGCAAGCGTAGGTACAAGAAACGGTCGTGCAGCTAGGCTATCTGGGCCTAATACTCGTAGTTTATCAAGGTCTGTCTTGCCGGTACCCTATTTCCTTCCTTCATACTGCACGCCAAGATTCGTCTGGGTACTACTGGTAGAAGATGATATTGCCAAATGCCAAATGCCGAAGCGA
1.1	SNP_21264_143	56.4668	CAGCATTCCAAGCTTGCATGATCGTTAGTAACTATGTACACATATGCACACGTTAACATCATGTTTCTTTGCTCATTTGATGGCAATCAAAAATGCGATGTCACGATAATTGGAATGCACGATACTGCGTCGGAAAGGCTCGTCTGGAAGGGGCG
1.1	SNP_4352_35	59.136	CTGCTTGTTGCACCCGGCTCCGCAACAGTGTCGGGAGAGGCAGAATGTCCTCCTTCCTTTATCGTGCCCTCGGATCCTTCACGTATAGGTATAGGGGTCTGTAGCCCGATTATGCCCCTCTCAACGGTCGTACCGTTGGTACTGGGTCGCCTCGTGTGGCGCCGACCAGGTCGCCTTTGCG
1.1	SNP_44713_127	60.3708	CTGCAAAACATCCTCAGCTATCCGACCGTCGACGTTGCCGCAATTTCCGTTACAATGGTGCTCTACAGCTTCTACATCTTCGATCGGCACAGTAAGTCGTGGCCTCAGCGGCGATCACACACCTCATAACAATGCTGTGCATATCCACTGACCGCACAATTACAGCCGAGTGCATCTATTCGCG
1.1	SNP_19542_129	64.1278	CAGCATCTTCCTTACTTACGCAAAACACCAAATCCCGGATCCCGGACTCCGGAGCTCAAACGTCCTTGCCCGTTGTTTGTTGATTGTTTACTTGGACCCGGCACTGTACTTTTTCCTCAGTCGCTCCTTTTAATTCCAATGCG
1.1	SNP_9999_119	68.0319	CAGCGAAGTTGCCGTAGGTGCCACATTCGAGACCTCATGAACAGTCGCAGACTCACTTTCGAAGAGCTTCGAAAAGATGGATCCGCTTCCTTCTTGTCCCTGGCGTCCAACCTTGCCTGCGAAATGCAGAAAGGTCGAAGGCGTCGCAACGATGATGCG
1.1	SNP_18205_140	72.1507	CTGCTCAGTCGTAACGGGACCACATCAGATGCTCGCCATTTACAGCACAGGGTAAATTGGGTTTATCCGAATTTTTCAAGCCTACAAAAACTGACGCCATAGCCTAGATGATCCAGACTGGTCCTACACCTTTGAGCCTGAAGATTTTGTTCCCAGTTCTGACAAAAATGGCAGGCCGCG
1.1	SNP_1413_86	74.7171	CTGCGTCGTCATCGCCGCCCATCTTGCGACGAGAAGCGTCCTCTCCCATGGCGATTAAGAAATGTAGAAGCTCTGAATCATTTAGTAATATGGCGAATTGGAAGAGGTTCATGGGTTTGTCTACTTCTGGTATGTTCTCTTGAGCGATTTGTGAGCGT
1.1	SNP_10186_64	83.6724	CTGCAGGGACAACACATGAGCCTTTCGCGGAAGGGCGAGGTGCATGGCCAAGGAGTCCAGGGTAGTACATGCAAGACACCAACTGCTCGGCGAGAACGGACTTTCCGGAGACCGCAGGCCAAGCCTTCGTACTCGTATTGGCGCATCTTTCCTGCG
1.1	SNP_18326_152	97.7856	CAGCGCCAAGCCGCTAGCACCCGCAGCTTACTAAGTCCTTTTGTGTGGGCTGGGAAAACATCGGCCTCGAGTGGGGCGGGGTCTGAGTGAGAGGCTGGTACGTATGTATAGCGGCCGTGCGGAAAAAACTTCATGTATCCAGTGCTGACTTTAGTACGAAAGGCGACTAGCGAAGCATCACAGCG
1.1	SNP_28793_72	101.496	CTGCTTCGCTCCGTCGCCGTTGGCCTTGCCGAAGAACTTTCTATAATAATACAGTTAGAATTGCATTGGATGCTAGTGAGTAAGAGACCAAGCATGTCGCCGCACCCTAAAGTAGTCTGAGAAGACTTTACATACCCAAGAGTAGCCTGCTTAGGCGGCATGACTACGAGAGTGCGATGCTGGTGTGCG
1.1	SNP_43435_119	111.504	CAGCAGCACTTTCATTGATCTTTACCAACAGTCTATCAGAGGTTCAAACAGGAGCCTTGCTGACATGTCTTCATTTCACCGACCAGGACAGACAAGCAGATGTCCTGGCAAAATGCTCCAAGGCCATGCGCTTAGCTCTACTATTCTAGCTTATATATCTAGAGTAAAGGCTTAACTTTAATACTCTATATTACTAGCTAGCG
1.1	SNP_31285_64	115.309	CTGCACATTGGCAACGGTCTCTTCGACGTTCGCCATTGCGACGGACGTCTATGGGGACTCGGCAAAGAAGGCGTGGGGACGATTCTTCGCCGATGGGGGTGACGGCGTGATGTACGTGCCTGGCGTTCGCAGGGCTTGAAGGGTGCGTCAACGCTCAGGAAGGCGCCGGGCTTGCGGGCTGCTTCTGCGCG
1.1	SNP_21099_107	117.75	CAGCTTGCCAATGGCAGCCTTGTGCCAGACTTGGGGTCAAAAGGATTGTTGGGCAATGATGTGTCCACCAACATCCAGTATGAGATCCCACCGTGGCGGGTCAAAGTGGTCTGTGCAAGGTGGGCTTCACGCCGAATATAGCTGGGATTGTGAGAGCG
1.1	SNP_3103_77	120.05	CAGCAGTAGCTGCCCAGGGAAACATAGTGACGGCGTAAGAAGACGTAGGTTATAGCTACCTCGGGACATGCTGATAGATCGCAGATTCAAGGTATAACTGGCGATGGTGGCGTAGGGAATGCGATAGCGGAAAGGTGATGGCATGCGATGTTGGCGTAAGAGTAGGTATGTAGTAGCGT
1.1	SNP_18347_64	121.092	CTGCGCTCTCTGCGGCGAGTTTCTCAAATATGCTGCCGGCATGCAGTGTTCAGACTGCAACTATACATGTCACAAAAAGTGTTACACAAAGGTCGTTACCAAGTGTATCACTCAATCCAACGCCGAAACCGATCCAGATGAGGCCAAGCTTAATCATCGCATTCCTCATCGCTTTGAGAACTTTTCCAACATGGGCG
1.1	SNP_22242_125	123.244	CAGCAAGTACCGTCCATCCCTCCATCCCCGGTTCCAGAACCGTGGAACAAATGTGGGCTGAACTAGTCCTTCATTCCATATCAGCGGCTCGACAGCAGAGGTTAGCGGGACGATCCTGGGGTAACAACGTGGCTGAGTCCAGACTACTAGCCAAGGGCTCTGCG
1.1	SNP_4792_14	125.493	CAGCCTGTTTCGCAGCGATAAATGCCTCGTCGTCGGAGCCGTCATCTTCCCCAATGTTGAGAACCAAGCCCAGATTCGCGTCCAAACCCGTCTCTTGCTGTTCTTGATCGCCGCCAGCGAGAGCATCGAATATGTCGAATTCGGTTTCGGAGAGCGCCGGCGAGCTTGCG
1.1	SNP_8143_56	131.071	CAGCTTAGGAAATTCAACACCTTTAAATAGTCAGTCGACCTGGACGCACGATAGTGGTCGGAGGGATGCACGTACTACACCTGCCAACATGAGCCAGTCGCAGAAACCCAGCCATATGTTTATCTGGAATCGAACAGCTAGTCGCCAGAGCG
1.1	SNP_4874_38	133.178	CAGCCTGGGAAAGAAAGGCACGTAGCTCGCGACTGCGACACACTGTCGGGATAAGTAGCAGTTCCCTGAGGTACTTTTCAAGGCCGAGTCGTCTCTTGTGAAGGAAGTCCTTTTGAAGCTTAAGCATCATCTGCCGGCGTGGAAACTCCAGGTTTCGCACCTGTGGAAACTTTGCGA
1.1	SNP_7379_132	138.351	CAGCAACGGCGTGCTGACGTTGGCGTTGCTTCTTGGTCGGAATGTTGCGGCGGGCTCCAACATAGCCATCCGATTCAGAGTCGGAGCCAGCCGAGCGATAGACGGGTGTCGGTTGGTTGGAGGCTGGACCAGGGGTCAGTACAAGGTCAGACGCGGAGGGTGGGGGAGACAAACTCTTGCGG
1.1	SNP_19499_48	140.48	CAGCATGCTATCTACTCGTAATAGCGATATTATACTGTACTAGTCATGGTCGTCACCAACATCGTAGACCTGACCTGACGTTCACCGAGGCTCAACTAAGCTTTCAATCCTAGTCATGACATGTATATTGCAGGCCAGGATTGGAACACGTTGCGGCGACCCATTATGCGACCGCGGCGACCAAGCG
1.1	SNP_13028_101	141.555	CTGCTGCCAACGTCAAGGTTGCCGCTGGTAGCATTGTTGGCTTCGGTGCCCTCATGGCCGCTTTCTTGTAAAGCACTCATCGTTGTTAATGTTTTCACGCTTCAGTTCTGCATACGAGAAGATTTGGTTGTTAAAGAATAATGTCCTTGAGATACCTTGGGTCCCTGCGTTAGCAATGCGTAATGCGT
1.1	SNP_14229_111	148.416	CTGCACTCTACAAGGTGGATCGATGGATCCGAGATAAGATCACATGACGTTTAATCTTCACTCTTTTGGGACTAGTTCCGATAAGACACATCGGCTCATGCACCCCGCCACTTCCGGCCAGCCATTGCACGTGAAGCACGATGGATCACAGCG
1.1	SNP_2737_24	150.545	CAGCTCCTCGTATATGTGTGCCAACGGCCCAAGGAGAAGGCCTGTGGTCTCGTATCTCAGTCTCGAAAGGATTTGGACAATCGATAATTGCGGGGTAAAGAAAACCAACAGCCAAAAGCCAAAGCCCAAAGGCCCCCCAAGCCCCACTTGGTTCAGGGGGTAAGCCCGAACACGCG
1.1	SNP_2775_102	152.721	CAGCTCAAATGCGGATTAGCTCTACACTACAAAAACACCTGACTTGTTACTCTCTTATACATTGAAATTTGTTACATCAAAATTACAGTGCTAACAATCTCCTCAATCAGACTGCCAATTTTCTATGCAAACAGCAACTTCGACTGGGCCTCGTGATACCGTGCG
1.1	SNP_33060_64	153.844	CAGCATCGATGAGTGCCTCAAGGTCTTGGATGGCAAGAAGAGTCTTGATCTATTTGAGTGTGCCAGGGTCGATCCCAACACACCGATTGAAGACACCGTCAGCTACATCGCCGAGTATGTCAAAAATGGAAAGCTCGGCGGTATCAGCTTATCAGAAGTCTCCGCGAAGTCAATTCGCAGAGCGCATGGTGTTCACCCAATCTCTGCTGTAGAAGTGGAGTTTTCGCTCTGGGCGACGGAAATCCTCGAAAACGA
1.1	SNP_22985_92	158.11	CAGCACGAGCAGCAAGTACGAGACTTGCACAGCAAAGTACATCGTCACCAAGTCCGTCTACCCTGATCAAGGCTCGACGGCTACATCCACGAGCACCAGCACCACCTGTTACACCATAACGGCATGTACCGGCTCCGCAACGACATATACGACGACTACACAGACTGCCACTACTATTGAGGATGTGTGCG
1.1	SNP_17411_99	159.221	CAGCCGTCGACGAGCTCCTTTCCATCACTCCATGTGATAGAGAAAGGCTGACCGGCTCCACCATCGCCGGCCACGGCTTCGGTTCCGACGTCAGTAATATCAGACCCGGCGTCAACAGTCTCGGAGCTCACAAGTTTGCCGTCACCACAAGGATCTGATACTTGGCCGGCTGGGGTCTGGAGCG
1.1	SNP_11827_48	160.333	CTGCCCCTGTGGCAGAGGCATGCGATACTTCCACTGTCCTGTAGGGTATTTGCGGAGTTGTCACGTCATCGACAGGCGTAATTCAACCCTTGGAGGTGCGGGGCAGACGGTATTTCAAAATCGACAAAAAATCATATCATCATGTGGCTTAACATGTGATGGAGCG
1.1	SNP_21362_166	161.496	CTGCATCGACTACTGCATTGCCGGTAACTTTTCCTACGCTGCAGTCTTTCCACGCTTCCCCACTCTGGAGTGGACCGCCGCACCGTTCAACAGTGCTTGATGGCCAGCCTAACGAGATTACATGGATGGGACCAAAATGCTCGGCACGAGGGAAGATCTAGAGAGGTTGGTTTTCGTCAAGGGTCGGGGTTGCGG
1.1	SNP_1158_97	162.672	CTGCTGCTTCGTTGACGTGGACGAACGGCGTCAAACTCAACAATCATCTCGGATTCTTCGTGTTGCATGGGCTGAGGTGATACAGGTGAGCGTTCTCCACGACTGGCACTTCGACCGCGATACTCTGCTGGGCGACGACTTGATGCTCGGCTTGCGCCTTTGCTCCTTGCGCG
1.1	SNP_40786_106	163.783	CAGCAGCACGTACAATTCATATGAGCGGCTTACTATGCCTACAACACCAAGCCCAGTAGCGTCGGAGCCATGCAGGACAGCAAACGGAAGCAAGCATGCCGCAATCAAGCTGTAAGCAAAAACAAACACGCG
1.1	SNP_20115_25	167.361	CTGCCAATCGATAACGCGGCCCTTGATGCCATGTGCGATGGCGTTGCCGGCACAAACAAACCTCTCATCACCACCACGGGCACTTTGCCGATCCCAATGGCAACGAGATAGATGAGGATGCTCCCCCTGATCCCACTCCTCTCCAACATGCGA
1.1	SNP_3602_105	170.855	CAGCTACAGATGCGTTGCAGCCTCTAGGACTACGGCAAGAGTTCCGTACCATATCTTCTGGGGTTGATCGAGATGCGGTTCAGCTCATTCACGATGCATTCATCCAAGGCGTGAACACCAAGCTGTCCAACGTGACAAACCTTCAGGCTTCGGTAACATTTCAACCTGTCAGCAAAGACTTCGTTTCCCATAGCG
1.1	SNP_1362_67	174.946	CTGCCACCATCAATTCTGTTACGTGTGCGGGAAGAAGTGGAAGACATGTTCGTGTGTGCTGTTCGATGAGCGGCATGTGTTGAGGCCCACACCGACGGAAGCTCTTGAGATGGCTCCTATTGTATGTCAGCATAGTTGGGAACAGCATCCAGGGACTATTTGCGCG
1.1	SNP_12165_134	176.988	GACGATCAGCTGAAGAGAAATCCCATGCGTTCATTACTGCCCCTACCATGCAGTAACCATACAGTCATTCAATACCACCTCGTCCAGTGGGAGTGCGGACAATTCCTTCGGGCACAATCAATCATCCGGTACCGGCTCGCCCAGAGGGTATTTCAACAAGTTTATTGCGCCGGCATAGCGTCCGCGGGAGCCTTCATTACGCG
1.1	SNP_14576_33	179.072	CTGCACAGCCACATCAGATACACGTGTGTAAACATTAAGCTTCTCGGGTGACAGACGAAATAAACTTCTGGCAGACACCAGGTGACCAGCCACGAATACGCTCATTGACAGGCCACATGATACCACATGTCAGCTCTTGATCCGGAGATTTACGTATGTGCAGTGGCGCAACCTTGGCCTTAGGAGGCCGACGCG
1.1	SNP_32730_69	183.683	CAGCAAGTCTAGATTGTGAATAGCAAGGTCCCCTAATCCTACCTGGTTTTGGCAGGTCTTCCTTTCTACCTAGATTTACAATATTATCTAAATTCTTACTCCAATAATCTCTAACATGTCACCAAGATATAATTCCCAGGGCAACTTCCCACAGGGCG
1.1	SNP_18357_76	184.918	CAGCCAGAGCAGCCACGACCTACCAAATGAGATGGTAACCCCGCCTCTCAACGGATCGTGTATTCGACTTGCCTCGCAATGCCACCACCTTTTTGGCGAGCCGGTTCCGTTGGGACCAGAGGGATGACTTGTCACGCATCGTAAGCG
1.1	SNP_8296_5	186.109	CAGCCGTGTAGTCGAGATTGGTGTCGAAAATCCTGACCAAATACATGAAGATTTTGCGTCACTAGATACAAAATATGGTACTATGTGTTTGTCCCATCATCAGTCTTGCAACTCGATTCATAACTCTGATACCATATGCACTGGCAAGAGCGCTCTAAGGTATAAA
1.1	SNP_9787_122	187.232	CAGCGTACCCCAACGGACCCATTTGCATTTACGAGGCGGGCGTATATCTCTACTTCGAACCCACGGCTGTGCAGGCTACGACTTTTGACGTGATTATCAATGTTGCAAGCGAAGTAAAGAATCCATTCACCAACACGACTGCGGAATCGCAAAAAGACATTGATGCCCGGCG
1.1	SNP_13356_65	188.308	CTGCTGGAGGTGCCAACAAAGTCCAGGTTGTCGACTTCAACGCCACTTCGCGGAAAGACTCCACATCAGAACTAGGCGATACCCCTGCACGACCACATCCAATTGCTCTGAAGCTTGAGAAGTCTGAAAACGGGGACGAAGGCGATGGTCTCAACGACTATTTCTCACTGGAGCG
1.1	SNP_16516_36	190.309	CAGCACTCTTGTTTGCGGGTTTCTTGGTATTAAACTGAGGCTTTGAGCAGATCTCGTGAGTGATGGACTGACTACGCAGGGTAGATTGACGAAAGTGAGAGGAAGTAGAAGGTGTGATGGAGCTGAGATTCGGATATAATCTAAGGCTTCCACGCCTTAATGCGTCATAGCG
1.1	SNP_122_99	192.33	CAGCGGGCCGGTCATGGTACCCCAGATAGCCATGCCCATCAAGAAGTGGCTGACACGTTGTTCAACAACAGCAGTGGCTTTCACGACCGGCTTGCGAACCTCACCGCCGTCTTTGGTCTCTGTGATCTCAAGCTTCGTTTCGTATACAGTGAGCGAATCTGTGTGAACAGGCG
1.1	SNP_14456_17	194.331	CAGCAGGAATACCGGGCTACCATGGGCAATGTTTCTGGCTTAGTAGCAATTCGCATATATAAAGCAGGGTAGTAGGAAATGGATAGCTTGTGCAACCGTCGGCTAGGTATTGTCATGTGAAAGGGTAGTCTCTGTCGTCCCGGGACGGCCCTACGAGATCTGAGGAGTGGACCACGGGCG
1.1	SNP_20987_60	198.38	CAGCAGCCGACCCGAGCAAAAAAGTACGGGTTGACCTCACTGCCGCCTGCTGAAACTTCTGGAAAAGGCAGGCCGAGAGATGAAAACACCACTAGCAAAGGGCTAGAGTACCTGTATACATTTGCTGGCACCAGTGCCGTTGCAAGGAGGTGGTGTAGACATGGCCAAGCGG
1.1	SNP_5182_43	201.646	CAGCCGAGGGCAGGAACTAAACTTGGCAACGACTATGGAAAGCCTAGATGAGACCGGGACTGGCGGTATGCACCTTGTTCACCGACAATACGTTGACGACGTGGGCAACGCAAAAGTAGACGCTGGTTGTGTCCGTGTCAAACTTGCGATTAAAAGTGACGTCGCGA
1.1	SNP_38808_60	207.774	CTGCGAATAGCCTCGAACTGCTCGTCTGTAGGGTTGGAAAGAATACTGCCGAAGACCTCAGGAAGGAAGATGACAATCTTGCCTTCACAGTCCAGGTTGTCGTAGGGCTGAACATTGGCCTTTGAGCCAGTGATGGTGGCAACGGCATTGCTGAGACCGTCGAGCCACTCCTGAGGAGGCG
1.1	SNP_42012_7	217.483	CAGCTAAGCAGCCACTCAACCACCGATTGGACAGTCATTGGCATGTGATAATCTTTTGCACCACACTCCTCGACACTACCTACCTAGTGCTCTCAAGTCTGTGTTAAAATTGAAGCAAACCCAATA
1.1	SNP_26445_137	221.387	CAGCTGCGTTGGATCCAGCAGAAGTCCAGATATATGTCTGACCAGTTGATTGAACGCATCCCATCCAGTAAAACTTATCGTTTGACTTTCGGTATCTGAGTGAGCTGGCCCAGATACCTTTGACGTAAGAACGGTCTGTTGCG
1.2	SNP_13029_93	0	CAGCACGCACAGGCTCTGTGTCTACAGCGATCGCTCTGCTCACTCCACATGACTCTGACATATCGGCAACACCCGCGGCTTTATCCAGGGCTCAAATTCTCACATACGCAGGAAGGAGTTGCTTCCGGCCTTTGCCGGTAATCTCCTCGTCGGCGACGATGCCTCGTACTGTGCG
1.2	SNP_11381_87	7.50261	CTGCGACTACGACGTGTAGGGCCCATTCGGCTAGTGAGGCTGTGTTAGTCGGGTATGGAGTGTAGGCATGCACGGGTAGCTTGGGAAGGAATCGGGCAGGAAGACGAGGGAATGGTAGCGGTAGACCTGAGAGGGTGTTTTACATACCTGGTTTGGCTAACTGCACGCTTTCCTGGGTTTGCG
1.2	SNP_22207_88	14.7825	CAGCATCGAGCTGACATATTTACCGAATTTGGACAATATGAGAGTCGCTAAATGGGTTATGAAGCGTTCAACAGTTTGCAAATTGCCTTGTTCCTATGGTAACCCTACATCTCTTTATGGTCACATGTCTACCTAGCAGTTCCTCTACCTGGGTCTGGCG
1.2	SNP_16439_27	26.0822	CAGCATGCCGTCCTCCTCCCATCCCTTGAGCAAGTGCTACTCCTTTGTAATAAATGTTGACATATAATCAGGTGGGGGCCGTGGCTTAGGATTATGTATGGCTGAAGGGCTCGTAGAAGCCGGCGGCAAAGTCCATTGCATTGATCGATTACCGGAGCCTCCCAAAGCTTTCGAAGAAGCTCAGGCG
1.2	SNP_2010_69	27.2187	CAGCACTAGCAGAAGAGCTGGCGAGTGGACACATGGGTGGTGGTCCTGCCCATCGGTATGTCAAACATCTCGTGGGCATTTCAACTTCATCGTGGCACTTTAGCTTCCAAACCCCCGGGGTCCTCGATAACCACGTTGCTGGTATAACATTACTAACTTGTATCCAAGACTACACAACAAGCG
1.2	SNP_13027_91	28.2605	CTGCCAGAGTCTGTGGTAATAGCCTCTTAGGTAACCAGCCTTGGGAAAGAATGAAATCCCACTTTGATAGATGTATTGGCAAATTTACAGCTTGAAAGCTAGTGCATTCACGGAACACTACTATGAAAAAGAGGAAGCGGTTTCTCTTAATTTTGGTACCACTAGAGGATGCATGCG
1.2	SNP_32065_11	29.336	CTGCCAGCAGATGACACCCGGAATCTAAGACGTGTGTCAGGGATGGTGCTGGTTGTCACAATACCTGCTTGGCGTGGCGATCATACCCAGTTCTTGATAATATGTGATACAGTATAATGTTTGAAGGCTTTATTGACTAGGTCGATAGGTAAGAGAGAGTCTTGTGGTGCCGTGTGAGTATAGCG
1.2	SNP_6493_146	30.4114	CTGCAGTCGGCGTGAATTATCCTTTGGTATCCTTATTTCCGGCGTCACGACAACCATACGGATACGCTATGAGCTGTTACCACGTAGCCCACGCCGCACCGCCCCTTTTGATTGCCGTTGCGGAAGCCCGAGGCCCGGAGTAGAACTACTTGCGAGGTTACTGCGCCTGGGGGTGCG
1.2	SNP_32281_153	34.6771	CAGCTTCGCATGCCTACCAATCCCTGTTTGTACGCTTTCTGTACCAAACTGCAGTGCAACCGGCATAGACTGCCAAGCTCGAGTGCCGAAACAAATTGCGTCATGGCAAAAGGGCCGTTATAGCCTCTATCATATCACTATGCCTGGCAAAACGTCCAAGTGGAGTCGGGTTATCTCTCAGATGCG
1.2	SNP_8933_71	35.741	CAGCGAAAGCTGAATGTCCATGGAGCGTGTGTGGACGGGGGATCTTGTACGGCAAACCAGAGATGTGAGCCGAGTTGTTGTTGCGATGGCACGGCTTGTGATGACCATTTGCGAAGACGGTCAGGTGGCTCTCGGAATGCGTGCCAGTCAGCTTGGGTTTGGCG
1.2	SNP_6220_155	36.7721	CAGCAATATGTCGTCTCGCACTGATTTTCCGCCCGTTCCGTCAGATGGCCAGGAAGGTCACGAGTCGTGTGATCCACAATTGGTGAATGTGGACAAGAATGGCAGTGATGGGAGCATGGAATACCCCAATCGGAATGGACCGGCAATTTCGCCATTTTCTTTAGATGCTACGCG
1.2	SNP_21319_125	38.924	CTGCCGTTTCTCATCGCAACTTAGTCGAAGCTTCCGCTAAGCTCAGTCTTTTGGAAATGCTACTCCCAAAGCTCCATGAACGCGGCCATCGTGTGCTTATTTTTAGTCAGTTCCTTGACATGCTGAACATCATCGAAGACTTCCTGGATGGCATGCAACTCTCCTACCAGCG
1.2	SNP_7590_146	40.0736	CTGCCGTGGCGGGGATAGTAGACCATGACGACGGTAAGAGCAAGGGTGGGGTATGGATTTGAGCAGATGTCAAGTATAAGTTGAGTGGAGACGAGTGCAAGTCAGGTACGCAACGGAAGAGGGGCATTATCATTACAAGTGGCGATATGAAAGTGAGGAGGGACCATTGCGCGCG
1.2	SNP_7149_75	44.7935	CAGCCGGTCGTACCTGCGGTTGAAGCTATCAACTCGGCATCGGGCGAGAAGTGAGCAAACTTGACCGGGTTTGCTAGCTGTTTTGTCCAAATTCGTTCGATTTCGCTGTGTGTGTTGAACAGGGCAAGAGAGGCGCAACAGCTCCGGCGACCTTTGCCGCGTTCAGGGCATACACGACACGCG
1.2	SNP_8453_107	45.9172	CAGCTGCGAAGCCGGTCGCTCATCAAACTGAGGGTCCCAAGGGGAAACGCCTCGAGCGAGGAGAGGCTCGTACTTCAAGTCCAACCACGTGTACGTTGAGGCTGTATGCATGCGTGGCTAAGGCCATGGGGGGAAACCTGCTGGTCAAGGATTTCGAAGAGAAGGGTACGGGCGCG
1.2	SNP_28102_63	46.97	CAGCAACGAATGACCAAGAATAGAAGCGAAATACCCCCGAGCGACCACAATGTGATTGCCATCAAAGGACCATGTGTTTCCTCCGGGTTGCTCTTCCAGTTCTGGAATTGGGACGACATGATGAGCTCGTTCGCGGGGGATCGTATGGCGACCGTGACGAAAACGTCCAGGCG
1.2	SNP_20699_48	50.0991	CAGCAGTTCCACGCAGACTTGCTCCGTATGGATGAAGAACACCTCCATCACCGCGATCAACGCACATGCGAGATTCCTTCCCCATTTCCCGACGACGATCAAGTCCAAGGCCATGGCTTCTACACTAAGATGCGGACCTGGTGCCAGAGACGATTCTCCCGACGAAGCCGCG
1.2	SNP_11309_22	51.1519	ATCTGCATGACATGTCAAAGGCCCTAGCGTCCAATCACGACTAGGCTATTATGGACACACACAAAGCCAGATGCTACTTCACGGATAGGATTGGAAGAGTTTGAAAATATCTTTCGTTTCCCCAGAAGATCACTTCCTTGTTGAGCGAATTCTCTATGCGCG
1.2	SNP_80_65	53.4262	CAGCATCGACTATTTCAAAGCATGAGGACAAGGCTTCTGTAAAGCAGGATGTTACAACTCCCGCGAAGACAGATCCGGTCACTGAAACGGAACCTGCTGAGACGCCGTCCAAAAAGACGTCCAAGATACCTTCGCTTGCAAATCTGCCTGTATTAGGGCCTGCAGATACGATCGCAGAGGGCGACTCGCG
1.2	SNP_7577_44	54.6923	CTGCAGTGAGATACCTATCGCAGGAAATCCAAGAGCCTGGATACTGGAAGAGCTTAGTCTCATTCGTGGTCGATGAGCCCCAATATGACGACATAATTGGCCCTTTGCCGAATACTGTGTATTCTGGGTGCGCGCTTGGCCGCCTTTTTGGGTTGCGCG
1.2	SNP_6726_7	57.047	CAGCGACGTGGTACCATGTTTCCAAGTAGACTGATTTGGGGTTAGTGTGAGGTATGAAGTGGAGCAAAGTGAGAGCATATCTAACCTCTATGCGCCCTATGAAAACCCTCAAAATCCACATCCCGCACAACATGCTCCAGCTTCGGAAAATCCGCGTTCGTTGTCGACGAGGATTCCATTGACTTTGACAATGGAAGTTTGGTTATTTAGTGATAGTGACGTCTGTTGACATGTGGATGAACGGTAGATCGTCTTTCGGCTAGTGTGGCTGTTAAGATTCCGTTTGCAG
1.2	SNP_15808_90	59.3742	CTGCCGATATGCCTCTCTAATCCACCTCAACCACCTCATCGTCTGCCAATTCGGTTCCCTTGGTCTTTCCTCTTGCGACTGTGGACCTGGTCTTTTTTTGTGTCGAAACCCGAGACGACTTGTCCACGGGGTTCTGTCCCAGTTCCTGATATTCAATAGCGCGTACGCG
1.2	SNP_10224_96	60.594	CTGCAAAGCATTCGTGCTAACAGACCATAGTACATCATGTACCACTCAGATTTCTGGCTCAGCCTCCACGGCATTTGGGAAGGCTGGCCCTTTCGCGAGGCCGACGGTCTTTTCAAGTGGTACTATCTCGTTCAATGGGCCTTTTGGGTCCAGCAGATTCTCGTCGTCAACATTGAGGAGAAGCG
1.2	SNP_7365_110	65.1005	CAGCCACAAACTCTATGTACGGTAGTCGTGTAAGATGGATCGTATTCTTTTCCCGGTGACGCCGGAACCGGCCTTTTTCGGCTAGGAGTGTCGTCGCAATAAGCATTTCCAGACGATGGTGTTTTGGCGGTCCAGACCTTTACGGCCAGGCCAGAAAGCCGCGGCACTTCCCCAGGTACACCACAAACTCTACCCTTCACCATCTTCATCGCG
1.2	SNP_5239_174	69.5075	CTGCTAGAGCTGTCAAGGGGAGCAGCGATGCTGTGAGGAATTGTAGCCACCGCATTGCGTCGTTTGGGCGGGTGCGTGGACGGTTTGGGTGTGCGGTGCTTGTTGGACGTAATGCTTGGGAACGTGGCCTTGAGAGCTCGGAGATGCGGCGGCGTGCGTAATGCCGCTAAGAGCGGCAGGGGTGCTGTTGATGCG
1.2	SNP_6512_207	71.592	ATTGAGAGTGTGCAAAAAATGTCAGTCAGGTGACAAACTTGGACAACCGTCGCAGTTCAACAGCTCAACAGAGACGACAAGCTAGAAGAGCCTAATACCTTCCCGCAGCTGTGGTCGACATGATGCAGCCAGAGCTGACGACGTATGATCTAGCTTGGAAGCGGAAGGGGCGGAAGTACTCTCAGTCGGGTTGGAGAGCCGCGATCATGGATGACACGCCAGTCCCCATACGTATCTAGGACGTTGTATTCTACCAGCTGGTGTCGATGTGTTGTTCGCGCATCGTCCCCGCAGTTTGGCACACCTTAGGCG
1.2	SNP_12947_93	72.6023	CTGCAGGCCCACATGTGGTATTATGCGGGCGGGACTCTACCTAGGCAAACGTGTGGCTGAGTAGCTATGGGGAGAAGAGGAACAAAAGTCGGATTAGAAAGAGGATGTATGTACATGTGTGCAGTCGCCTGGTGTGAAGAACGTGGTGGAGTAGCTAGCG
1.2	SNP_11773_114	73.6334	CTGCGTTCATCCATCGTCGATTGAGTTGGTAACGCGAACCTCTGAATTATTGTAGCAGACAGGATTACTAACTGGACTGAGTCTTCTGATGGACTACCCTGGCACAGAAGTCGCTATTCTTACTTTTGACGGACGGTTGATTGCGATCACCG
1.2	SNP_19310_40	75.6547	CAGCCACCCCATTCACATACTGATAGCGGAGGCAGAGAGTAGCTTTGGTGAGCTGATCTCAGGGCATACGCATGATCTGGTGTCGGCAACAAATGCCTATCGACAAAAGCGTGGTCGCCACCCGCCGCCGGGTTTCGATCTTTGGTTCCAATATGCCCAGAAGAATGGCG
1.2	SNP_24163_130	76.6857	CTGCCCTGTATGGCCTGATGGGTGCCAACTTACAACATCGGTCTTGATGCGATAGATGGTAGGGTTGTTCTCCGGGATAGCAGTGCTAGTGTTCAGCTTCTTGCTCTCACCCTCGTCTTGGTAGTGGAGGAATTTGCCAATCGTGAGCACACCCGCCTCCTTAAAGGTCCAAGCAGACAGCTTCTGCG
1.2	SNP_5887_67	81.8588	CTGCTCATACAGTGGGGAGCGGGGAAGGCTTCCTATTACAAGCCCAAGACCGGAACACGAGGGACGGTAGGCTGGAAAGCAACGACGCAATGTGAATGCCTTGTATGTATTGAGTAATCTGCGGGTATCTTTCGATTGGGTATCTCTCGATCTATAGGTATCTCTGACG
1.2	SNP_15882_84	82.9006	CAGCCAGGAGATGAGCGGCTTTGAGAGCTCCTTCCCTGCCATTGACACGACCAACGATGTAAGCACTGCACTGCTTTACTTGATTGTTACACGTGTTGTCAAATGAGGGTTACGTTAGGAAACACTGTATATGCAATTCCAAGGCGCAAGGGCAAAGTCGTGCGTAGAGCAGTCAGTGAGAGCGCAGATGAGCAGAGCGAGGACAAAATGGACGTGGACGACGCGCAGACTCCTGAAGCAG
1.2	SNP_17909_38	87.0769	CAGCGGAAATATGTCTTACTTACATGCGGCTACGATACAGGCGTCATGACCATGTGTGTACCGTGGGGGCGAAGACCACATGGCTTTTATGTTGTGGTTGAGAGGCTGATCATTTTCTCCACATTACGACCAATCCGTCGGGGTAGGGCAAGCCACAGCG
1.2	SNP_20474_86	91.21	CTGCCGCAGCCTCTCCCACCGACGACAACCGCCATATCGGCTCCCTTGGTGACACTCTCGAGGACGAGCTGTCCGGTCTAGACGACGAGTCATACTACGAACCTGAGTTCAATGTGTACTCCGACATCTTCGAGATCAGCACCTCACCCATTGAGCCCGCTCGCG
1.2	SNP_27017_122	96.4928	CTGCATCGGACATGGGCAGTTTCACGAGACGGAGAAGACAGCACATGTCGCGAATTCTACCACAGGCCGATTACTGACGTTGTTTACTGGGATTGTGTGAGGCAACAGGCAACAATGCCATATATTTACCTAGGTAGTCGATCATCCGCG
1.2	SNP_6021_84	97.5238	CTGCGAAAAACATGCATCGACAGCCTCACCAACACGGTCGAAGCATTTCTCGGTCTCCAAAACATGACACCGTTTGCTACTCGGTCGTGGTCTGCCGTACATCGTTCCTTGAGTTCAGCACTCTTACTTGGTATTCTCGGCGAACATAACCGTAACGAACGCGCG
1.2	SNP_28040_36	100.653	CTGCTCGGTCTATACAACAAAGCTCACAGGATAGCATGAACCAGTCGGAACCGTCGACTGTTGATGGGAGTGTGGACAATCGACCACAATTACAATCAATCAGTCGAGGACGGTCTAACAACAGCATCGAAGGTTCGCTTCTTCCATCCCGCTCCCATCAGTCCAATGACGGCATGAGAGCG
1.2	SNP_16552_6	102.828	CTGCGTACGCTTGCCTGGTGCCGTCTGTGCTGTGAGATCAAGACCAACAACACTTTCACACTTTCATCTCCTTTTCCGCATGCTTTTAAGATACCCCCCACTACGTCGTTGTAATGCTTGTTTTAGATCCAGGAAGGCCGGTCTGGTACCTGCTGGCATCTTGCGT
1.2	SNP_19087_57	103.904	CTGCGAGGACCACAGCCCACAGTCTACTTGTGCATTTAGGTACCAGATTACGGAACGACCCCCCAATTGCCATGAAGGCACCACCGCCTAGCCATCTCTCCCACATTGGCCAGTCTTCGGTTTCTCTTCGGCACCGCCAGCCTACTATGAGGTTGGAAGACATTGTAGGCGA
1.2	SNP_8476_71	106.01	CAGCCAGGGTTCTCAAAGCCCGTACTTGTCGATCCTTGTGTCTCACATTATACCCCAGCGTTAGGTAATCATCCGAGTGAATCTTCCAAGTTTCTGAGGGGTCTAAGATGAAGGCGATGGTGTCTGTTGTGCAATGGTCGTTGATGCCCGGTACCATGTAATGCCAAGCTTGCGGGCTAGGCTG
1.2	SNP_18426_20	107.02	CTGCATGACATCGTGTGGGTTAGGTGTTGTTGAGAGCGAATGCGACCTCAGCGTTCAGAATGTCGACTTTTGCTCATGCTAGAGGTCGGCTTCGAACGAACTCGGAGACAGCTCGGGCGAGGCGTATCTCAGGCTTCAAGGGCGAGGCTTTCGCCAGAGCG
1.2	SNP_8382_33	109.002	CTGCAGCATGTTTGTCATGAAGTTCTCGTCTATATCTTGTCCTGTGCCCGAACCTGCTGGTGGTTGCACTCCCCACTCTGGGATAAGTCTTGTTCCAGTCAGAGAAAGCTCCAGCACACTTCCACATGGGTACTCCTTCTTCTGTAGCAGTTCTAGTAAATGCGTCGCG
1.2	SNP_12060_147	111.975	CTGCCTCGGTACAGTCTCGGGTAACATCTGGCTTGAAATGTAGACCTTGGCCAAATATTGACGAGTTGATAACGAAACCATCTTTCTTAACGACATCGTAGTTGGAGCGGCAGACTGCGGTGGTAGAAGCTACTTTGCTTAGCAAGTAGAGGTAAATCGCGCCGACACTGCCAGCG
1.2	SNP_3202_57	111.975	CTGCAAGTAGGAGCCTACCCTTCCTCTGCACCAGCTACATACGCAAAGGCCTTTACAGCCCTCGTCACAGCCGCCGGCGGCAACGTGGAATTTCACTCCGACATCCAGGAAAAACGCTGGTTCAAGCTCTTCGTCAACGCCTCCTGGAACCCAATCTGCGCG
1.2	SNP_20844_5	113.099	CTGCTGCCTGTGATGGGCGGTGACGTCGCGGTAAGCTCGCGGTGAAGTTGGCTGTAAAGCTGGCTGTGAAGGTGATAGTGACGGTGACTGTGAAGCTGCTTAATCACCAGCCGTTTGCATAGGCCAGCGGAGATAGGGGATGTTGGTGCCCTGCTGGTGTAACGAGCGCAACGAATAGAGGATTGACCACAGTATTTCATGTTCCACATCGGATTGCCCGGATTTTCCAAAGACTCTAGTTGTGCGCAGGCGCGGTTTATAAGCTCCGACCTGGACAGGTACGCGCATGAAGTCCTATGGTGAACACCCCCCGGTCTTCAAACATCCACATCGCAGCTAGGGATTCCGCACCTTCGAAGAGATGAAAGCTAATGAGTGACGACTGTATGCTCACTCTGT…
1.2	SNP_825_36	121.983	CTGCATGTGCGGGATCCACCCCACTATTCGCTTCCGCGTCCGCACTATCTCGAGCCCTTCGATTTCATATCGACGCGTCTAGATTCAATCAGGTTCCACCGACTTATGGAGTGGGGCAGAGAGCAGGCGAGACGATCAAACGGGCGAATGGGAGAATCTATGCGTCTTCGCCG
1.2	SNP_6271_41	127.835	CTGCTAAGGCTCGATAGCTTTGATCTTCTTCTTATGCTTCTTCTGAGTCTTGAGAACCTCTTTCAGGCCTGCTTTCACTGGTGGATGAGAATGTTCTGGATTGAGATGTAGTGGAGTGAGCGATTGATCATCCTCAGCTCCTTACTGCCACCATCCTTGGCAACTGTGCG
1.2	SNP_19322_139	128.806	CTGCACTGTCCATGCACCTAATGCGGGATGAAACTTAGAAACCCATTCAGGGCTTCTTCGCTGTTGCTCATATTCAGCGTCACCAAACATTCTTCAGGGTCATTCTTATCAATCGATGTACAACTCGACGTCGCGACTATAAGCCTCACAGCTTGCGCG
1.2	SNP_14752_27	130.869	CTGCTGCCACTGCCCTGTGTTGCTCTTGAAGAAGCGAGCACGAAGCATAGAGTGAGTCTCTACAATGGAGTCAAAGGCACGCTTGACAGTAGCCGGCTCCATGTAATGAGAAATCCGCAATGTGGAGGACTGATTGAAGTGCGTGTTGTCTTCAAACACCTTCAGTCTTAAAGTAAAGGCG
1.2	SNP_23969_51	131.91	CTGCTGCACCACATCTACCTTGCAGAGCTTCTCAGGTATGATTCCATCCGCGGGTATCACGGAAGGGTCGGCTTCGCGGTAGTATTTGAGACATAGGTTGCTTCGAATATAGCGTCAGAGGCGGGTTGGCGAGGAAGGCACCCATATCAACGACGGTGATCATGGCG
1.2	SNP_13142_215	132.974	CGCACTGGTGTTGGTGTGGCTGTGTGGCTGCAGGAACATTCTAGCCGGAGGGCGCCGTCAAGCTTGCTTAGTAAATGACGTCATTGGCATCTTAGAACAGCCGGGCGGGCACACCTCGCGGTCACGGTGAAATTCTAGTGGTAGGGATAGCCTTGTATGCAGCAATATCACTGATATTTTTATTCACGGTAGCTAGAAGACGCTGCATGTTCGCTTGTCCATACTTACCAGAAGGAAGGTCTCGCGAACCTTCCGCGAAGCTGGCAACCGCTCTATCCTTTACCAGCCAATGTCTCACAACAACACAACCACAGTCTATCGTAGCTTCCTCCGCCTCTAGCG
1.2	SNP_39957_65	138.747	CGCTCGCTCGTCCTTCACCCGCATTGGCAGGTCTGCTGGTAGTACGTCCAGTGGTAGAAGCAGGGCTCGATTCAGCTCGCGGGGCAGAGGTCGATGAGGTTCGCTGTCTCACTGAGTGCAGGAAGCTGCTGCGACGATTGGCTGAAACACTAGGAGGTCGAGATGCACGACGTGCTGCCATGGTGCTCCCCTCTGTAAAAGTAAACGACATGCGTAGCGATGCCTGCTACCGCCGCTGTTGCGCTCCAGAAGTCGTGACACCTTTTGCTGACATGGCATCTTTTTAGGTATCTACGGTCAATGGTTAGTAGTCGCG
1.2	SNP_3653_105	141.074	CAGCTGTCCGCTACGACTTACCGGGCTTGGCCGAGCTGGCGAGAAACAAGATCAAATCTTTCAACATCAGCATCTTTGACACACTATCTGTAGCAAGGGACTACACATTTCCACTTCTACCAGAATGGGATGCTTGGTATCCAGCCTACGTCGAGGATGCG
1.2	SNP_1151_292	143.226	CGCGTTGTTGTCGTGTCTCGGATTGGCATGTCGGTGTTGGTGCTTTGGTGGCGTCGTGGTGCGCACTCGCAAAACTTTCGACCGCTTCCCACGCTGAATCGCTCTGGAAGGTCGTCGAAGCGTCCAAATCTGCCCCCCAGCATCCTCCCGTAGACGGCACTGAGCCCGCTGTCGTGCCATTCAGCAGTTGCACTGCAGCTCGCTATTCGGGACGTTCCGAGCAGCCTCAATTCGTCCAGCACCAGCCTGGCGACAAGGCTGTTTGTATCATTCGTACGATTACGCCCAACCACCGCCGTTTCCACCTGCCGAGTCCGCCATTCTCTCTTCCGCATACGCACACGTTCCCAATCATGCTTCACCATAGATGCG
1.2	SNP_16100_77	147.447	CAGCTTCAAAGGTTTCCCCACTCAAACGGCATCCCATAGTACCGGCGGTTCCTTCTAGTCCACCGATGGTGACGCAAACCATCTTCCTCGACCACCCCTCTGCAAGGCTGTCGTCGAGTCCAGCATCCTCCCCACGTATAGTTGAACCTTCGCCTACTAGGCG
1.2	SNP_21927_103	152.057	CTGCTCAAAGAGACGACTGAGTCTGAAGGTCGTTCAAGGTATGCGTATCCTGTTTCTTCTGAAGAAGACGATGTGAGTACGTGCTCTCGTAGGGAGTGCTTTGTGCGTGATTTTGAACGCGACTTTTGTCGTTGAGAGCTAAGTATCGAGCGCTGGCGACTGTGTGTATCCAACTTAATTGGGGAGATG
1.2	SNP_7619_32	154.498	CAGCGGTGGCAAGAAACCGAAGCTAGCCATTGTAGGTATGTCAGGACGCTTTCCGGAGGCGAAGGATACCGACGCATTCTGGGACATACTCCAAGAAGGTTTGGACGTGCACAAGACTGTGCCTCTACAGCACTGGGATGCGCG
1.2	SNP_10137_57	155.675	CTGCTTCACGGGCGTTTGCCGATCACCCGCTTTCTCTCACATTCTCGCCCAAGACTCAGAAACATTCGGGTACAACGGATCGAAGGCTGTGACGTCAACGTGTTAGCATAGGGAAGTTTAGTCTGGGGCGTTGAACAACTTTTTGCAAGCAGGTATGTGGCG
1.2	SNP_10463_75	156.812	CTGCGATCAATGATCCAAGCATATTGACAGGCTCACGGGAGTGGCGTGCCAAATACTCAGAATCGAAAGTCGTGCCTGTTGTCGCGATGGTACAATCCAGGGGCTGGATGACGGGTACCTCCGGTTCGGTGAATTGCACACTATGCGCATGAGCCAATCGACAGTCCCATCAATTCGTAAGTGTAATGATCAAAAGATTGCG
1.2	SNP_969_322	159.112	CGCCATTTCTGGTTTGTGGATTGCTGGCTATGGTCCAAATATCTCCAGACCCTTGGGGGCTGCGGACAACTTATTCAATTGCCCCCACTGAGTTCCCCAAGACGTGGTCCGCAACAGAGCCGGACAGGCGTCGCCGCCCATGACCAGCCCGCTACATGTACGCCTCAAGAGGAGGAACGCCTTCGCCGACTCACGCAGCACAAGGCGCGGATTAGTCGGCGGGGCAGCCCCCAAGGGTCTGGAAGATATTTGGCATAGCCAGCAATCCACAAACCAGAAATGGCGCCCGCTCATGGAATCGAGCGGGACTTCAGGTGCCGGGCCCAAGTAGAGAGTGCAGTGCCCTGCGGCACCGCCCTCCCTACAAGCACCCAACAATAGCCGAGTCCTGGGCAACGC…
1.2	SNP_10764_149	164.066	CTGCGTTGTGTTGCGGTTACAATTGGAGTTTTTGCTGAATGTTGTAAGCTGCATTGAGAGAAGATCTCACACTCGGCTACTGGCGATCCTCCATCTGCAACCAGATAGTACAATGTCTAGCGATTGTAACGACATGTCTACCCTATACAAAACTATTCATGGAAGGATTTGAATCTGGTCTTATGCG
1.2	SNP_11817_126	166.394	CTGCAGCATCGTAGAGTTCCGTTCAGCGGGAACCCACGCACACGGGATCTGGGATACCAGTTCTTCGGGATGGTGTAACAACTGATTGGAGAGACGAGGCTGAACTAGATCGTTCGTCTCTATGGAAGGAAGATTGATCAGGGGAGATTTGGCG
1.2	SNP_30060_144	169.659	CTGCGTCATCCGGAAGCAAGCACGATGCATCCTCCGTGGGAGGGACAAGATCGTGCTGTTGCCAAGATCGACCTTCAGCCAATCGAGAAGCTCATTGCCAATTACGGTGACGCGACAAATACGTCGTGGCTGGAGCCTCGCACAGAGATTTGGCGTGACGAGAACACCGGCGCGGCTGTTGGATTCGTTCCTCAGGATGGCTTCGCCATCACCGTCGGTGACCCTCTTTGCCACGAGTCTCAGTACCTGAAGACGATGGCTG
1.2	SNP_3235_65	172.998	CAGCATCTCCAATGAGCGTTACGCCCGAGCGAAAAGGCCAACGAAACCCGACGGGCAGTTCGTACAAGGCACGTGGTGTGACCTCGTCAGTAGATGAAGTTAGGATACGCTGAAGATCCTCATGGATGTGCGAAAAGTAGCGACACCA
1.2	SNP_3477_153	178.395	CTGCTGCAGGGCAGAAGATATACGGTGAGGTGTATTGGAATCCGCCAGGTGAGAGGTCATTGAACAGACTGCGTATGGAACGTGCACTAACTAGGTATTTCCATTACAGACCTCCTGATGAAGATGATGGATAACGGTAACGGATCATCGGGGTCTCGCGAGT
1.2	SNP_8387_84	181.771	CTGCTGCTGAACAGTACTGATTGGTGTCATTCCATACTGTTCAAGTCCGTTTTGCATGTTGCCATTCTGGTATGGCTGACCACCGACCGTCAGCCCGTTTGCGTAACCGACATGTGGCTTCGGAGGGGCTTGAAGTCCTGGATACGTTTGATTGGAATAGGAAGCCGTATTGTTCGCG
1.2	SNP_9854_12	184.019	CAGCCTCATGTGTTGTGTTCAATTGGTAGTTAGCGAGCAACGAAGATCATAACTTATAGGACCCGTGGTTGTTAAGCCATGTGCAGTGCCAGTGGCAACAAGCTATTACTTTATTCTACGTGACATCAGAAAGTGTGCTATGTGGAAACAGAGAGGAAAGAGGCGA
1.2	SNP_4575_11	185.072	CTGCTACTGGTTACGCACGGGCGACTCATGGACGAAGATTGACTACAGCAAAAAAGCCGAGGAGTGGATGAAGCCTCTGGTCAAGGGCCAGGAGACAGGTCTTGTAGAGATCCCGGGATCTTGGTATATCGACGATCTCCCGCCGATGATGTTCATGAAGAAGAGCG
1.2	SNP_28249_89	187.157	CTGCGCAACATCAAAGGGGGCTTGAACACGCACGAATTGCCCGCAGTGCTTTTTCCATTTTCACCAAACACAGGTTTGAGCGTTGATACCTTCTCAAACGTCAATCCGTGGCGGATACCGTCGTCTTTGGCCACCTCGTATCCTGCAGGCTGCAATTATGACGAAGTGCTGGGCATGTGCGTATATGCG
1.2	SNP_1111_13	188.198	CTGCCATCAAAGTCATCTTCACCGCAACCCATGTGGAGGAACACTGCGGCTTCGTTGTGGTTGATACCGAAGTTTCTATACCTAGCTGGATCCTTTGACTCCCAGATTTCCATACTTCCTGGGATCCTCGCCACGGCGATGGGTATCTCGATGCG
1.2	SNP_7359_77	189.23	CAGCGGAGAAAGTTTCTCGATATCCTGCTGCAAAGTCCAGCAGAACACGCACCGATCTTTCTCCTTCTTTTTAGTTATTTCCGTACGTCCATGGGGGTGTGAAGGTACATCGATATCCCATTCGCCGCTTAACGACTCCCATGAGCGACGATGGTAGTCCCATGAACTTTTGCTCTGCAACACATTTTCAGCG
1.2	SNP_5230_103	195.447	CTGCAGGGGAGAGTTTCTGGACGGCGTATGCGGCTTCGTGGACGAGGGTTGAGGAGGGGTGCCAGGGTTGGATCTGCTGGCGGAAGATTGTGGTAAGGGTTGAGGAGTAGGTGGTGAGCAGAGTTTGGCGGAGAGGCGTGTTGTAGATGGTGTTGAAGATTTTGGCG
1.2	SNP_39851_36	206.33	CAGCTTCGCGAATACCGACAGGTCTTCCGCGGCAACGATGAAGTCAGTAGCCCAATTCGTGCAACCGTGGTGCTACGCTAACAACACCCAGGCCGGTTCGCTTGACAATATTGGACGGAGATACAGCTGGTTCAACCGGATGATGAAGACTTATGATGTCGAGCATGCCTCTATATTTCCAGCCTCTTGGCG
1.2	SNP_10260_217	209.995	CGCACGGTGCGTATTGAGGGGGAATCCGCCGATGGTGAAGATCTCGCAGATGGAGATGATGATGTAGCGAGGAGGAAGAGCTGCAGCAATGGAGGTGTGTTTTAGAATTATGGGTAAACAAGGGGACCCGGCGCCATGCTACCGGCAGCTGGGTAAGTAGCAGCATGCCTTCTCTCGTGTGACTAATGCCGAGACGCGTTATCTGGACGCGTGCGTATTTTGGCCATGGCCACGATGAGTAATGCTTCCTCGGCCGGATCAACAGAACGTGCAATTCAAACTCCACCTATCGGCCCATAAAGAAATCAACAGCGCAAAACGCG
2.1	SNP_9352_29	0	CAGCGGAGCGAGAGTAGACGGCCTGCCTGATCCAAGTGCACATCTGACCAGCATCACCGCGGCTCACTTCACTCGACTCTTGCACTTTTTCGGTTCGGATGGCAGAGATGGACGAGACACTAAGTACGGCGGGTTTATCTCGCTTGATCTTGTCGAGGCG
2.1	SNP_13481_19	7.75387	CAGCAAGAGCATCCACAAGCTCAAGTCAAGACTCAACAAGACCAGGCTATATGACGATGACTGTGGAAATACAACGCAAGAAGAAAGCCGGGTATTGGAACCGGGATTGGCTGAACTACCAACGCGACAGCCCAGACGAAACATGTCGCTCCGTCGCTCAATCTCCATTCGCG
2.1	SNP_15193_46	11.1683	CTGCTACTGCTGCTGCAGGCCATTGTATACTGCATACGCATTGAATAGCAGGAACGCTCATGATGTCGCTGAAGTGAAGCCGGTAACAGTCTTGGTGGGGCGGATCCCAAACAACCGTTGGCCGGTCTACCTAGTTCCGATGCGGCTGTAAGACGGGAGCTGGCGCG
2.1	SNP_11285_151	12.3048	CTAGCTATGCCCTGATACGTTGGCTTGGAGACGCGTTTATGAAACGGGGGTTCAAGGGAAAGGACCTGTGCAAGCTCAAGCAGACTGAGATGTGAGTGCCAAGGACGTTCAAGGTTACCACAGCAAACACTGATGAGGACAGCCCGGAAAGCATGGGGGCTGTGTGCG
2.1	SNP_1583_36	13.3919	CAGCTGCCGCCCAAGTTTACGGCTACCCGCCAGAGCTTGATTGACGATGCGAAGAGGCTGGTATGTTGAAGCTTTCCCCTTCTTCCGCATGGATCCGCCGCTGACATGGCCTAGATCGAGAGGTCCCGAAGTGTCCAAGATGCAGTTGTTCGAGACGTCAAGCCCGAAAGCG
2.1	SNP_42779_160	18.8483	CTGCAGCACAAACACATACCATCCAGGTCGGTCTAGCGGACCATGTTTTCAAACCTGACACTACCGTTGCTAACATCGGTGATGTAAGTAAACGCATCGCCATGGCTCCTTCAGACAGCCCACTGACAACATCCAGACTATAGAATTCGACTTTTACCCGCTAAATCACAGCGTCGTCCGCG
2.1	SNP_11058_95	19.9474	CAGCGTAGAGGGCGATGGGAGCCGGCTGATGATCAGCATACGCCTGAATCGCCGAGACGTCTGTCATAATCTGGCAAGCAAGCTCGACAGTGTGAATGTGTGTGTATGTTGGTGTAGTAGTTGCTCAGGCTCTGTGGTCTCGGGATCGCATGACGCCCAACGCG
2.1	SNP_22354_85	23.3233	CAGCAGCAAAATCTAGTAAACATCACCGGTGGCATCTGCGTCGTTGCATACATTGCCACGATAACCGTCTATCTGACACATTGCCACCCCATCAATCGGCTATGGCAAGTATATCCATACCCAGGCAATGATTGTGCCCTTAATATTTCGAAATACCTAGCCCTAGTCGTCACCAATGTAACGTAAGTGGCGA
2.1	SNP_16528_108	26.6248	CTGCTACCAACCCCGTTGCTCCGACCGTCCGCTACCAAGCTTTGCATCCAGACTGCGTTCGCATTGCCGTATGGTATGTATCCCTACAGAGAAGCGACATTTCAAACCCGTCTTTGGATGCCGCACGCTAACGAAGGCGTTGGACATGCAATGTGAATCGACCAAGCGCGGAGACGCTTCGTGTCACCACTCAGCG
2.1	SNP_15031_13	29.9631	CAGCTGACGAGGCGAAGGGTAGATACGTACATGTTCACCAGTATCTCTGTCGAGGTTGTCAGTAACTATAGACAACTCGCGTTGTTGGTTCAATTGGCTTACATGGTCCTGTTCAAACAGCTCACAGGAATTGGTTCTCCTGGATTATACCTCGCG
2.1	SNP_3417_116	32.1149	CAGCGAACAGCTTGGCGGCTGCTTCTGCAGAGTTTGACTCGAGCATGGCCAGGGTTGTTGCCCATGCCTCTTGCTATATCACCATGTCAGCCTACCGTATTCCTGCAGACGTGATAATTCATCTATGCCCGCCTACACATACCGACTTCTGGAACTGCTCCAGGTATTGGTGTGCCTGCTCTTTTTGTGCG
2.1	SNP_3797_88	34.1569	ATCAGCAAAAAGGCCGGTGGCCGAGGAGGGTGCCTGGAACATGATTTCAGCATGAACAGGTCCAGAAGACAGGTGTACGATGAGGATCAATCTCGGTGACCGGAGCCGAAGTAGCTACATCAAGGAGGCCTATGCACACAATACTGACGCGA
2.1	SNP_8284_359	36.2414	CTGCATGCACTGCTGGCAGCGGCGTGCATAAACTAACACTCGCCATCGCACAGTTAAAACAATGCTGATCTGACCTGGCGCCATGAAATGGTACGAGTGACATGCGCTGGACGACCTTGTTGCGCTGGAGAGAGCTGGCAGTCGGTCGCTACGGCTGGGTATTTGTGGATCTTCGGGCTACCGCCAGGCACCTACAAATCGAATCGACCGTAGACCACAGTCAGTAGACGCCAACATCAATAAATAGAAAATATCTAACATGGCTGCTCGGCAATGTAATCAAGCTTAGGAAAGACAGACGCTAAGCCGACCGTTATGCACCGTAGAGGCAGTTGTAGGCTCTCTGCAGTGACGGCGGAATCTTTGCATATCACACTGCAGTGGTGGTGTCAGGGAGAG…
2.1	SNP_22191_119	38.3479	CAGCCTTCCAGGAGTGCAAGAGCGAAAGTGCCGAGGTGGGGTTGGTCGTAGAGTTTGGAGGCGAGGAGGATGGTACCCGGGGCGAAGCAGGCGAGGTGGCCTTGATGGTTTTCGTAGAGTTTGTCGTTTTGGCGGCCGATGTAGAGGTGCTGGGTGTAGTGTTCAGCGGCGGGGGCGGAGCG
2.1	SNP_8322_83	40.5471	CTGCAGTCAAGACGGAACTGACAAACCTTGAGAGAACAGAGGTTATCCCTAGAGTCATGTCATATCGTGGTGGCTACACTCCACAAGATCGACGAGAAATTGAACGGGAAATGTTCGATGGTAAACTCTGTGGTATTGTGGCCACCAGTGCGA
2.1	SNP_28629_74	42.7464	CTGCACCGCTTGTATCCGTCAAACACAATGCAACCAGAGAGCAACCGACATTGGGCCCAAATGCTAATGTTGCATGCATAGACAATCCAAAGCAAATCTACACTGCGACTTTCCCGACTGCCATCGCTCCTTTGTCCGCCAGGATCTATGCG
2.1	SNP_27073_36	43.8701	CTAGCGGGACCTGGCTCTTTGTTGTCGTTTTGATGCGTGCAAGGCCGTTGATGGAGCGGATACGTTGTGTGACGATTTCCAGCTCCTCCTCGGTCACAAGATCGGTTTTGTTAATAATCACAACATCGGCATGGCTGATTTGGAGATGCG
2.1	SNP_5334_173	46.0454	CAGCGTCGTCTCTGGTCATGGTCGTGGTCATGACGACTATGAACACTTCCACTTCCAGGAGCACGACCGCTTCCCTGGAGGCCATCGCGATGTCGATATCCATGAAGACCGCTCCCGCCGAGGCCCCCCAGTAATGGAACGAGAGCGAGAGCGAGAACGGTTTCATGAGGACAAGCG
2.1	SNP_1676_142	50.2218	CAGCTGTGATGGAGAAGAGAATCTACGATGGGTTAGTTCTGCTCACTGCGGCCTGTCTGAAGATACTGACAATTCCAAGAAGCATCAAGTAATCATCCATGCCCCAGGCCTTCCTCCAGATGCGGACGCCAACACGCATGCAGAAGCAAATCCAGGAGAGAACCAGCAAGATGATAGCG
2.1	SNP_21003_28	52.4455	CTGCAACGCAAAAACTTCGTTCTTGGACTCAGATACCTCGCTCTTCAGTTTTGCGATAGCTGTTCCCGCCTTCTCCAGCGAACGACTACCCATGAGAATCGTGCACGGCTGTGTTGACGCATATAGCG
2.1	SNP_24911_60	54.6691	CAGCTAGGAATAGAGGGGGGGGGCCACAAGCGTGCTGTTGTAGCGTTGTTGCAGTAATTCGGTCTTGTCGCGAGTCTATGCCGTCATGTTTGACAGTGACAGGTCGCAAGAAATGGTCGTCGCGTGTTCCAGACCCAGGTTGCAGGGAAGAAGGCGGAGCG
2.1	SNP_12087_71	58.8455	CAGCCATGGGCTGCTTCCAAGAGGGTATTGCGAAGAACCACGTCAACCAGAAGGAAGTCACGGCTCACGTCTACGAATACACAACACAGGTCTCATTGGACTCGGACCTCAAATTCAAGGGTGCCGAGAAGGGCATTGTGCCGTGCCAAATGATCTTCTGCTTGAAGGAGCG
2.1	SNP_25623_63	59.8661	CAGCTCTGTACGACCTCAGGACCAATAAACCGATACCCAATTTTCCGCTTACTGCAAACGGAATTCATCAACTCGATCGTAAGTGCTTAGAACAATGGGAATAGACACAAGTCTTCTTGTCAAGTTCTAACGTCACCACACAGGATCTACATGTGATCGCATCTGTTGCG
2.1	SNP_18246_16	60.9188	CAGCTTTTTCCTGCATGTTTACTCCGCCAATGTCGGACGTATGAATGCTTCTACCGTATTATTGGGAGAAGCAATCTTCAAAGCACACATCTTGGGTTTGCACAAGACTAGGCACTACCAAACCTTGACCGCTGAGCAGACACAGTAGCTTTGCGGATCTACTGGCTTTTGTTCATCACCGAGCGAGCG
2.1	SNP_18077_21	65.2306	CTGCGGCTAAAGGTTTGCGTGCCGCCGGCAATAAAGAGGGTGCCAAAGGCCATGTGGGCGGCGAGATGGGAGCCATAGGGTATGTCCTGGCCGATTCTTCCGTGGAGGCCGCGTAGACGGCGGAATACGTCTAGGTCGCCTGTTCCCGCCATCACGGTTGCGGCGGCGAGCG
2.1	SNP_4712_128	68.4609	CAGCGATGTTGATAAGAATGATGGGTAGAGTGGATACTGTGTTGCTGAAGCCGAGAGTTTTTGTATATGTAGGTAGGTAGATTGATGGGACGAAGAACCCAAGTCCTTGCATTACATTGCCCGCCTGTAGAATCCAAAAGGTCTTGTTGCGCAGAAAGGTGAATGTTATGCGTGCGCGAGTTGTTGCTGGGACAGGTAGCCGTGGCTTGAGGAAGAATGTTAACGGGAGCGTGATGAGGAAGAGGGCGAGTGTCCAGATACGTAGACTGGTGCGAAAGACGTACGTATTCAGCAGCATTGACCTACTGAACTGTCCATGGACAGACATGTTGCTTTCTCCTACCATGTGGCTG
2.1	SNP_6190_108	70.6127	CTGCTGGAGATTCTCATCGAGCAAACACTAGATAAGAACACTTGGGCCGAGGGCCCAGAACGAGACGTCTATACGCGGGAGGCCAGGTGCTTCGAGCTAGTCAGCTTACCCTTCACCACAGAGGAAGAGAATTTCATCGAGAAGTTTCTCACAGAAGGCCGGGGTCGGACATTCCAGGGCG
2.1	SNP_2472_115	75.84	CTGCGGAAAGCAGCATCGCTAAGGTTGCCAACTTTGTTGTTGGCCTGGATGTACTTTTGGATGGCTTGACGGCTGTTGGTGCAAAGTTAGCGGGAGCTCTCGGACACATGGGGACGGAAGCATGACGCGAAGCACAAGGCGAAGCTCAAACACAGCTTAAGATGGGATTGACTAACCTGGAACCGTTGCG
2.1	SNP_13175_302	93.7391	CGCCGAGTATGTCACATTACTCTACCCCGGAAGACACGCTCCTCGCGTCCGTCAAGAAAAACGACATTCAAAACGTCCTTTACGCACTTGCGCCAATCGTTCGCACACACGGATGTTTTCAACACGGCGTGGGTAGGCCAAGACAACACATGCAGCTCGGAATGCTAGAAGGCTTCATCAACAATACTGCTGCAGACGTGCATCGGAGGAACGTTTTCGCCCCCGAGTCACATGTAAACCATTGTTTCGACTACCTTCGGCAGGTGAGATAGGCCACCTCTTGATGCACCATGGGAAACCTGCATTGCTGACACGAGCTTCAAGGCTATCATGTGCG
2.1	SNP_7133_50	95.781	CTGCAGCCTTGTCAATGGTAGCACAGCAGCGTAGAGGTGCGGGCATGGATGGTATCGAAGTCAGGACTGATACGCCAGCCAATCTCCGCGACCCTGACGAGGGAATTGATGATCTGAGAAGTGAGGTTGGGCCTGATGATTCGGCGAGTAATGTCAGCCACAATAGGAGAAGGAAGGCACATCGTGCG
2.1	SNP_2211_118	100.339	CAGCGTTCACAGTGAAGGCCTTCTCGCAAAGCACATTCTTTCCGGCCTCCAAGCAGAGCATGGCATTTTGGTAGTGGTGCGAGTGTGGTGTGGCAATGTATACGATGTCGATGTCGGAGTTCTTCACAAACTCCTCGTAAGAGCCATATGCCTTTGCATCGGACGGTGCGCCGACTTCCTTTAGAAAGTCTTTTGCG
2.1	SNP_23171_148	101.574	CAGCAGTTCTAATGCCAGTCAGATGTCCAATTACCCTCGTCGCCCGTCCTTCACCTCAAGTCTTCGTTCACCAAGCATGGTCAACCCGATCGAGGCGTTCAACACGACCTCTTTGAGCGGTGTACCCGAGCATCTCGCTGTGTCAGGTCTCGCTTTCCGTCAGGGTCAATACGATTACGGTAACTCGCG
2.1	SNP_14818_52	103.957	CTGCGATGAGTTTTTTAAAGACACAGCCCACAAAATCTACATACACTCTTTGTATAATTTCGGGGATTCAACAATCGAGCAATATTGATGTTCAACAAAATACCAAGGATGTAGACGTCATGCTTGGATCAATTGGTGGCG
2.1	SNP_34061_93	113.839	CTGCAGGATCCGACAAAGGACGAGGTGTATAGGATAAAAGGCATTTTGTATGCATCTACGCCTCCCAAATCTTCGGATACCACACCGCTATCCACACAGCACAACCCAGAAGGAAAGGCAAGGTATATCTTGAACTGGTCGTTTGGGCG
2.1	SNP_3194_22	117.417	CTGCTAAAGCAAGCATATCAGGCACCACAGGTTTGACGCCCAAAAATATCCTGAATGCTCTACTGAATGATTACAGGTTAATCCGCTAGCGTTTAAGGATATACGCGATCTGCGTTTTATGGGCGAGGTTTATTGCAAGCAAAACCGATGCG
2.1	SNP_2062_144	118.58	CAGCCGGTCATCTGGGCCAAGATGAGACCGATGACGAAGATTTGCTTGGTTACGATAGCATAGAGCCAGGGTTACCGCCTGCAAGCTCAGATCGTAGGAAATGGTGGCTTGACAATGGTACCTTTCTCGTTTTCCCTCTTATAGCTTGGTTACTGATCTTTCAAAGGTCTCCCTGCCAAAGCGCGA
2.1	SNP_41831_15	123.036	CAGCTGACAGATCACTGAGCCCACCACGTCGGGGTGTCAAGCACGGTCTCGGATTTCTCAGACGAAATTCACGTTATGCTCAAAGGCAGGGGCTTGCTCGTTTGCAATCTCCCGGGAGCCGCACGACTGGTCCCGGGCCTCGTGCTTCTGGAATTTTTCCCCACACTGATGCTAGGTGCTCGGCG
2.1	SNP_16933_94	124.199	CTGCACAAAGGGTGTCGATGTTAGTGAGAAGGGCATTCGGCTCATGTCGGAGACCATCGGCATGACGCTCAATATATACTGTGGGGCTCTTTCTGGAGCGAACATTGCTTCTGAGATTGCTCAAGAAAAGTACTCAGAAACGACTGTGGCATACGACCCACCACCGATGGACTCGCG
2.1	SNP_1135_55	125.31	CTGCGGAATCGGCTACATACCAAATCAGTCACTTCGCGGTGTTGCTCGAATTCCGATCTTGCGAATTGTCGCATATCTTTTCTCGCCGCCTCGTCGGGAATGTTGGCAGTACTCCGAACGATCTCTCGCCACAACGCCAACACGCGA
2.1	SNP_27064_102	126.545	CAGCAATTTTAGAAGTTTGGGAAAACTTGGTTACGGGCACTATCTAGCGTTTTCGAGGCAATAATACTCCGGAGAGTATGTGCAGCGTTGGCTCGTTTAATTAGTACTATTCATCGCCTGACTATGGCCGTACAAGACTGTCTTCAAAGGCCACATAGAAGCTAGCATTGATAGTAGTCTTGCGAATCTTGTCAAGCG
2.1	SNP_546_87	135.738	CCAGCGATACATGCTGGATAGTAACGTTTGGCTCGAGTATGCAGGCAATGTATAGCGTATCCACCAGAAGAAAGCACATTCCAGGCAGATAGCAGTACTCATGTTTACCTACGAGGCACGTGGTACGTAATGGCACGGAGCGACTCGCG
2.1	SNP_13388_90	140.296	CTGCTTCTTCCTTGCCCGGTTACTTTTGCAAGATTCTAATAGCAACCAGCTATGTATTGGATCAAGAATCCGCATCTCTCATGCACACCTTGGATGCACAGGCCACCAGTACAGACTTCAACACCGACTTTAGCAGTTGGCTTCCACGATATCAGAAGCCTGCCCAGCCTTGCG
2.1	SNP_1522_90	147.64	CAGCCAGTCACCACTGCCGAGGAACATGGGACAGTGAGAAAATGACGATTGCAGATTGCGATGGAAACCCCGTAGCTTCAGCACCGATATGTGACGGACAATACCGGCTCCAGGTCATGAATGCACCATGCTTACTTGTAGAAGACTCGGAGCG
2.1	SNP_5566_71	149.622	CTGCGTCAAAGACGGGCAAGAACGCTCTGTTGGAGAAGAAGGCTGATGATGTAAGTAATCCAACACCACAGCTACAACTCCATCGTTCAAACTCATATATCCGTCTTCTTTTGACTGACAAAACACCCCAAAGATTGTCATAACCTGCG
2.1	SNP_7981_81	157.859	CAGCTTTCCCATCCTGGCTCACAGGAAACAACAAGGCTCACTCACGTAGCTCTACGTTCCCAAATGCTTGTATGTCCTAACTTTTGAACTGAAAAGCCATGTAGTGACGTTCATGTTCTGGAAGGGTACCTGGCGAGCTTTGGCCAACGACAGATATCCTCACTAGTGCG
2.1	SNP_10588_30	161.055	CAGCTTCGAGGTTGATCAGTACCCTACACCCTTTGTTCGGTCTCATCAGGAGGTTGAAAACCTGCTTTCCGGTCCAGAGTGCCTGAGGCTTCCATACTACAGGAGGCGGTATGTCAATAGGATGCTTCTTGCCCGTATCTGGATCGAATGCG
2.1	SNP_4489_72	162.096	CTGCATGAAAAATGCCATGGATATCTCGTAGTCAGCTAGAACTACCTAACTATAAATCATGCTGACCAACACGCAGATCACAATCCGCACTGCGTTAAGACGGCCCATTTTATTCGGAATTTAGTCGCATCCTTAAGATATCATGACTGCGGCATCCTACTGTATACATTCGCGA
2.1	SNP_1874_21	163.117	CAGCGGGAGTCTTGGTCTTAAACTTGGACACAGTAGGAGTAGTGACTTCCTCGTCGACATCATCCTCAACAATCATGTCTGTATTCTCTCCAACACAAGGCACTGGAAGTGATTCGTCGAGCGTCTGCTTTGTGCTCGATACAACAGTAGAGGACGTGTCTGGCTTGGCGAAGAGTTGGCGCGCG
2.1	SNP_26794_63	168.4	CAGCTGACTGGTAATGATCATAGTATCATGAACCTTACCCTACTCTGCAAAGTCATACCAAAGAACAGCCTAGGATAGACAAATGCTATGCTGACATAGTCTCTGCAGTGCTAGATTCATCTATTACAAATGCGATTGGAAGTATATGCACAAGCATTCTCGCGA
2.1	SNP_11346_103	172.758	CTGCAGGAGCGGAGTTTGTGCGGCCGTGGCTGGGGAGAAGGCGGTTGATTTAGATGCACTAGGCTAGTAATGCGTCTGGTCCCTATGAGTTGTTAGTGGACGTCTGTACCATCTGATGAATCATAAGCTCGTACCTGCATCGTCTCCTGTAGCTTGCACAAGAGTCAGCTTCTACGTCAAAGGCG
2.1	SNP_2314_124	176.379	CTGCTGTTTGAGCAGTCCTCACAGACTCTCGCCTCCGTAGAGGGGGGAGCTGTTTGGAAGTGGCGTGCTCAGCAACAATTACAATTTTGGGGCGTAGCAATTGTGGTGACGAAAGCCAGATTATGATAGGTGAGCG
2.1	SNP_18145_39	178.85	CTGCAGCTCGAAAAAGTTAACACGCATGGCTTGTTGTACACATGGGCTGGTTCCGACCCGAGCTTGAAGCCGAATTTGCTCATGGCTCATCAGGATGTTGTTCCGGTGCCTGACTCGACTGTTAAACAGTGGTCGTATCCGCCTTTCTCGGGTCATTTCGATGGCAAGTTTGTGTGGGGGAGAGGCG
2.1	SNP_13920_53	183.867	CAGCTGACCGGAAGGCCGCCGGCTCGCTGCCCATTGGCTCGATAGCTGTTTGGGTTGTCTGGTTCCACAGGGCGACGGGCGTTATTTTGTTTCGGACTTTATGCCGGCCACCTCAACCTCGCTCAACCTCGTCTGGGGGCAGGCTTCGCCATTTTACGCTGACATAACACATACGCG
2.1	SNP_9774_175	185.072	TCTGCTTTTCCGGTCCTTTGGCGAGAGAAACTGGTGGATGGGGAAGGAGCTACCGTCGGCTGGTGAAAGTGGCGGGGACAGGAAGCCGCTGGACAGAGGGCTTTCACTCTCCGAGTCGGTGTTTTGGAAGTATTCGCGTTCTGAGCCAGCAGTCGATGTGAGCGATACGGTCGATAGTGTGCCG
2.1	SNP_25885_34	187.455	CAGCCTGTGGGAGACTTGAACGATACCCGTCGTGCCAGGGAACGTTTTGATAGCGATCATCTTTTCCATGAATTCATCGAACTCTGTTTCCTGGGTTTCATCAGGCCCCGACTGTCTTGCGAATGTCCTTTCTATGTTGGCGGCAAACGGGAGCCATGTACTCGCAACCACAACTGCG
2.1	SNP_11879_108	188.632	CAGCCAAGTCGTGCGTAAATGTCTGCCCTTGCATTCCAATACCTATCAAACGTGAAGTCGAAATCGCCGTGCAACCCTCAGGTACAACCCAAGACACGCGAATACAATAGACACATCGGTACGTACTACGTCAACGTCGTGCAGATTAACTATGTGGTCACAGCG
2.1	SNP_26017_18	190.855	CAGCGTGGTGGTATGCTAGGAAATTCGACAAAGGTGCGACCATGAGGGTGCTGTTGTACACAAAAGAATGAACCAAGATAAAGGCCAACGACAATCGCACAGATAGGCCCGAAGAGAAACCCGACGTAAGAGACGATACAGCG
2.1	SNP_5155_20	191.897	CAGCTCGAGAACCGGGATACGTACGATCCACAGGGAAACTACTCTAGTGTCCTGTACCGCCAGCATCTAGCCTTTGCGGTAGATGACGAGGATAAACCGGGCCATTACGCGAACCTCATGGTTAATCTTTACGGAGCGAGGGATGTTCGGAGCTGGATCCGAGGGATTCGACGGCG
2.1	SNP_6427_14	193.982	CAGCCTCCCGTCTGGACACCGGGGTCTATACCATTATTAGCGATCGCATATTCTTCTCGGAGAACACCAAACCTCTATGAAGGTTTGTTGTATGACTTGCACAACATCTGCTCAACGCGACCATCTTCTATCCAGGTTACAAAATACTACTCAATACCCGGGAAGTACCAGGCG
2.1	SNP_5868_89	199.321	CAGCGTCGTCAATCTGGAAGCGGTCGTTGACTCGCACCGCCGAGCCCTTTTTGGGCTTCCCCGGCGTCGTGGTCAAGGGGAGTGAAGAAAGGAACGAGACGTACGTCTTGCACAAGGATGGCGTCCATAGGTTGGGGATGGTGACAATCTGGTTGGGAACCAACTCTTCAAGCG
3.1	SNP_3880_40	0	CTGGCTGCCCTTTTCGATAGCTTCCTTGGGTAACGGTCGGACATAAGGCTGGCACACCCAGTATGGTCTTTTGACACGGGCTACGGTGGCTAGTGAGGACTCGTATGGGTCGAGGGCTTCAGTTGATGGTGGTGTGCATGTACATGTATTTTCGGGCG
3.1	SNP_15631_134	1.29899	CAGCATTATTCTCGACCGAGAAGATGGTTTGGCGTCCGACCAACTGCGTCTCATGGACATTGCCCGTGAACTAGCAAATGGTCTTGCCATTACATACTGGACAGATGGAGCCTATTGTTCAAAGGGGTCCAATGAAGGCGTTATGGGCG
3.1	SNP_7740_81	2.53381	CTGCTCATAGACTACGCATAGCTCTTCTTGCTCTGCAGTTTTCCATGGCCAAAGACCAGCAGTGTCAGCAAGGTGGAAGGTTAGGGTTGAGGCGAAGAAATGTGTAAAGGCTATCATTGGATCATCTCCAAGGATGTTAGGCGTTGCGTCTGGAGTTTGAAGAACCGGAGTTTTAGTAACGCGG
3.1	SNP_15534_63	3.60925	CCTGCTCCTCCTGGATCAGTTGTTCCTCTGCTCTTCTTTCCTCCGAATTCTACAAAGCTGATTAAGATTGTTGGCAAGAAGATGTGGACCTTGCGTTGAAGTCAGAACATGTGATCAGAGAAGGGGGCTGTAAACTCACTTTGAAGCCACTGAAGCGCAG
3.1	SNP_6711_72	11.0317	CTGCTTCACCGTCAAGGCGTACAGGGACATGGTTGAGAAGCTCGTCATGATGGGCGACGGCGGGCACTGGCTCAGATGCTATCGTCGCGTCGGATATGCGATTTCGCACAAAGTTCCCGTACCAGATGTAGAGAAACAACCAGCAAAATGTGGTCTTGTTGTGAGAGTTGACGGGCG
3.1	SNP_13551_72	17.0608	CAGCATGTGAAGCAAGCAAGTCAGGTTCTGCTGTACATGGTCATCATCACCTGTAACCCTGCACATCGTGTACTCTTGCTCCTTAGTATGAAGCATTTCGCGACAAGACTACGATGAAATAGATCATTTCTGAAAAATCTCCATCCACCCGATAATTATCGCCGAAAGCGA
3.1	SNP_26064_6	19.1673	CAGCCAACTTCGGTCACTTGACCGATATACAAGGCAAAGTGCCGGGATCCATGAGTATCAACGCTTCAACAATCTACGAAGATGGACTCCAGATCCCGATCGTCAAATTGTACCAAAAAGGCGTTTACAACGAAAGCTTGGCGACAGTGCTATTCCGCAACTCCCGTGCG
3.1	SNP_13935_80	23.3878	CTGCAGAAGCTGGAATGTGTAATTCCGGAATTCCATATTGGCCGGCAGAAGGGCGTAAAGAAGTAAGTCCTGCTTTCTCGTATATCTGCAGAGCTAACAGCGTCCAGCAAACGCTCAGGGTTGGAGAAGGCGATTTACCAAGTCGAAGAAGCCATTAAGAAGCGA
3.1	SNP_31210_81	26.5499	CAGCCCGAGCAAAGACAGTAGCTTCTCGACTAGCGTAACATCATGTGCCATCCCACCAAGATACCCCTCCATGAGCTGAAATATCCATCGGGCTTGAATCGCCGAGCAGAAAGTAGAGGTGTGGTCTTTTCACAGTATGCCAACCAGGCCTGAGGTTCTCGAAGCAAATGCG
3.1	SNP_3143_5	27.5705	CGCATCTGCGTGCACAGCATGTTGGCGTTACGACGGCGTTTTTGGTCTAGGGTTAGGATACCATTGTCACTCCTTTGTAGTTTGGGATTTGCTGCATGGGAGCACGTGGTGCTGTCTACAGCCACCCTGCGCACGCGTATTGTGCAGCTATGTCTAAAGATAGATTATAGTATTAAGCGAGTAGGAGTTAAAGAAATAAATAAAGCTCTATA
3.1	SNP_15314_133	31.9774	CAGCTAACCCATGCATTCAGGGCTGGTGGTCCTGGGCAGTCTACAGAAGACGTTAAGTGGTTGGACATGAATCTGAAGGAGTTTTTCGAGAAGAACTGAGTAAAGTGCTCAAGACAGCTCTTTCCCTAACTCTATCTCTGCGACTACTCGAAAGCGATCCTTGAAGCACCTGCGA
3.1	SNP_34081_121	33.114	CTGCCCGCGGTCGTGGACGCTACTAATACGTCAGTGAAGCCAGAGAACGCTGCAATGGCTGGCCAAGCCCGAATGAAGCACGAAGAAACTCCTCAGGAGCAACTCACTAGGCAAACTGCAGATTTTCCCGCATTCGAAGCTGAGATGCCTAATCTTTCGAGCCGCTTCAGCTTCTCGTTGAAGGACAACCTCTCCTCCTACCTCGGGCG
3.1	SNP_13196_62	34.1668	CTGCGACGTCGACTTCGATCGGGATTGTCCAGAGGAAGGCTGCAAGGCTTTTGGCTGTGCTAGTTATCCAATGGCTGTAATCCCTTGTTAGCTTTGTTTTCCGAACGCTTCCAGCGAATATGCGAGTTTGGATGTTTATCGCACCAACCATGGTGGTAAGAGCAGAGTAGGGTAGTCTAAGCG
3.1	SNP_12791_31	40.5848	CAGCGTCTAGGATGCCGATAGATGCTAGCGGAACGTTTTTGGATCTCTTTTTTTGATGTCATATCTGACTTGACATTTGGAAAGTCTTTTGACAACCTGACTACAAAACAAAGAAGTCCAATAGTGGCAGACTCTCAAAGGACACAAAGCGA
3.1	SNP_17306_113	44.7611	CTGCACCGACTGAAATGATGGAGCAGCCATCATCCATAACAGCACCATCCGGAAACGGTGACCAATGTAACGCGAAGTCATTGTATCGGGTATCCTCGGAATCCAAAGTCGCAAGTTTATCCTTTACGCGTATGATCTGTGCGAGTTCAAAGCACAAAGTAGGTATGGTCCGCGAAAGGCCGAGATCGATGCGCGA
3.1	SNP_7972_12	47.7647	CAGCAGGAGGCCACAAATGCTTTTGACCCGTCAGGCCAATCAGTGGCTGGCACATATGTGTCGCGGCACCCGCAGTCTTCGTTTGCTGGTCGACGAGGTCGGTCATCGCCTACGTCCTCGATCATCTCTGGCTTTGACAACTCGTCGCATGTCACGACACTTGCGTCTCTTCGCG
3.1	SNP_19038_56	55.1088	CAGCGTTGTGACTGCCATGTCCTGTCAAAGCTTACTTCGGCACCTGCTTCAATTTCTTTTACTGCAGAGGGTGAAATCCCGTCAAGCGTGACATTGAAAGACGGAGAAGACAAAAAAGCAACATGCAACAGTGTTCCCCCTCCAGTCCCTTCCCTCTCTTTGCCG
3.1	SNP_1134_137	62.5312	CAGCGGGTCGCATTCGAGGACCGTTACATGGCATCCCATTTCTCGTCAAAGATAACATAGCCTCAAAAGACAAAATGGAAACGACCGCCGGAAGCTGGATGCTATTGGGAAGTGTAGTCCCTCGCGATGCACACGTTGTCGCGAAACTGCGGGAAGCTGGTGCG
3.1	SNP_16674_15	66.7076	CAGCAGCTTCATGTGTACCTATGTGAGTGTGCTCGCTCAGTCAGGTATATGTTCGGTGGGGAATAAACCCCAGGGGCTCGGGGCAGGACCAGTGCACGCACGCCATGGCCCGTGGGAGCGGAGTGGCATGTGTTTCTTTGTGTCGCCTACAAGACTTGCCGGTACGATGGATTTCCGCG
3.1	SNP_412_46	70.9732	CTGCATGCCTTCTTTGTGGCACATGGCGATCTCGCCAACAGACCAGCAGGCGTTGTTGATGACCGAGTATCCTGTTTCAAGACCGTCGGACTGTACTTCGGAAACATCAAGTTGGGTGATCAGAATAGCCAAGATATCAGGCAGACAGGACTGGAGTTGTTGGAAGACATAAATGGCG
3.1	SNP_31679_45	73.2219	CAGCAATTTCCGAGTTAATTTGGGATCCGAGGAGTGAAAGATGGGTGTCAGAGTGTGGTTCGATGGTGGTACTTGGTGTCTTCCTCGGGTTGACGCAAGCAACAACGCTACGTTGCGACCTGTAACAGGCTTGGCAAGGGCCCAGGGTCCAGTCCTAGCGTGCCGGAAGCAGGTTAGCG
3.1	SNP_14191_96	86.3031	CAGCAACGGTGGCCCAGAACTGCTGGCGGCGGGATTCGTAGATGGAGCGAAGGCGGTCAGTGTCGACAATCTTGGGCTGGTAAGCTACCTCGGTGCTGATGCGGAGACCGTTGTAGGGTTCAGGGGATTCACGGGGAGTGAGGGTGCGAGGCTTGGGCAGGAGGATCTTGTGCTGGGCGCGGTTGGGGGAGGCG
3.1	SNP_11823_66	88.5774	CTGCCGTTTTGCTGCAACTGCCGTAGTGTGTCCGTTGGCCACCACTCTGAAGACACGCGATACCAAAGAAAGTTAGCTTGGCTGTGTTTGATTGGCCAGAAGCTTGCGATCTAGTGACAACAGAGAACGGAGTAAGCTCGCAGTCAGCATCATTCAGACGTCGCAAAGATACTCCAACGAGTCCGCG
3.1	SNP_3730_12	90.8517	CAGCCGTTCTTCTCGTCCGTGCCGTCGTAGACGTTGAAGTCCTTGTCGACGAGACCGACGTTGGTGCTCCAGTTGTACGACTTTTCCGCCCAGTCGAGGCTGTCGGTGTCATTGTTCAAGGCACCGAGACGGGCGGCGAGTTGGAAGAAGAGACCGTTTGTTATGGCG
3.1	SNP_21644_47	91.9388	CAGCACAGTTTCCATCTTCAACGCCCATAAGCCGTAAAACCGTGTTGCAGATGCGAAGAAAAAGCCCATCCCCGCACTCGAAATGCAAAAGGGGAATCAAACAGCTTCTTTTGTCCGCGACATCATCGTCAAAGAAGTCATGAACGCGTCTACTCGTCATCTTCCTCCTCCTCAGCCTCGAGGGTAGTTTGCG
3.1	SNP_14929_145	95.2403	CAGCATTCAAAGCAAAACACGCACGACCAAACCATGTCTGCAAATGTTAAGAGACAGATAAGCTGCTTTTTGCAAACTTACACCATTGAAAACAACAGAAAGTCCGATTCCTTTGGCCCGTTTATTAACACTATGCCACGCCAGTACAGGACCGCCGCGGTACACGGTGCCTAGTGAAATTTCCAATACCAAGACGGGAAGCGA
3.1	SNP_2541_145	96.2931	CTGCACAGGATTTCTCTTTGCCAACAACTGTGCTATACTACCAACACCACTCTGGAGCTGACCACCCTCCACCTGCTTTGCAGATTCCAACTCATCCATCTCTTCGCTTTCAGCCCTAAAGCGTAGAGAATCCATGAGCCTATTAACCTCATTGGTCTTTTCAATCTCGTAATCTTCAGCG
3.1	SNP_3557_19	100.262	CTGCGTGCTCCTAGCTCTTCGAGTACAACTGTGACATGAATGATCTCGTTCGAATCAGGAATCTCTCTGTGATATCTCGTTTATCGCAGGATATTACACAGTTACTATCAGTACAATAGCCTCTCCTTACGAGGGAGCTTAGTCATGGTCTGTACAGGAATGTTCGGAAAGCG
3.1	SNP_11460_134	101.242	CAGCGATCAGTAGTAGCACATGGGCAAGACAGGGGGAAGCAAAAAAAAGTGAAGAACAAGTAGACGAAGAGGAAATCCAGCCTAGCACTTTGAGAGGTAAGTTACAAGGTTGCTAAATACAGTCGCGTAGGGCGTGCTAACCTGGCCGCAGTCAATTATGCG
3.1	SNP_8170_103	102.329	CAGCTGCATCCAAGTCGTACCATTGCTGATCCTACCCACTTCCGAAAGAGTTTCACTACGTATTGATGTAAGCCCTAGCTTTCAACTGCATCTCAACATTGGCTATGGACCCATTATGTTGAGGCATGAACTAATGCGCTTCCTTGTACCACTCCACGAATCTGCTTCCAGCTGAACCATGCG
3.1	SNP_18461_36	104.684	CTGCTGGGTTGCAGTCTCCACCTTACTGCTTCCTATAGGATACGTCGACAGTAATTCCACAAGGTATGTTAACGTGGAATGCTGGTGGTGCCATACTGCCACATACGGCACGGAGTTGTCGTCAACGATCATTCCCTCTGTGCCGGCCGGGATTATCGAACTCCGTCTGACTGTGTTGAGGCG
3.1	SNP_942_18	107.125	CTGCTGCTGCTACACGACAGGCTCAACTAAATGGGAGTGGACTTCGTGGTAAATCCACCGGGTTATCCCGTCCACGGCACAGCAAAGTCCTCTTCAGTGGCTTGATGCGAAAAATTCTCCGCCAAAACTACCCGACCCTGACCAGCGCGTCCCGTGTCTGTGGCAGTAACTCAATCGCG
3.1	SNP_50_76	108.212	CTGCAAAAATGGGGAAGGGCTCACTGGAAGAAAGAAAAAAGGTGCGAAACTGAATGATCAAGAATCATTTATTGAGGTGTCTAAATTTCCGTACACAACGTGTCGTCCAACCATCAATACCGGTAACCGCGAACTCCTCATCATCCGGTCCGCGTTGCGCGTATCAGATTGGCCCGAGCCGCGGGAGCG
3.1	SNP_21497_18	115.966	CAGCTCGACTGCCGATGGGCAACCTTGGAACAGTTGAGGCATTGGGAGCTACCACTTCTCCACATGTGGCTAAGATGCCCGGCCTTGGACGGCCAATAGTCATCAACCGCGTCTAGAAGCCGTGACAACCAGATATTTCCGAGCCAGCTACGAGTTTGAGCCTCAAGGGCGAGCATCGCGACTCACCG
3.1	SNP_3771_95	122.525	CTGCAAGGAGACCAGCAAGAATGACCCTGATCTTCTCATCATTCAGGTCGGCATCTTCCAGGAAGAGCTTCTTCACAGGTACAATAGCGAGCCAATCGGAGAGGGTCATAACGTCGGCCATTTGTAACCTTGATCCAGTCAAATCCAGGCATGTGACGACTCCCGGCTGGACAACAGAGCATGCG
3.1	SNP_18481_106	124.701	CTGCTGGCTCGGCGGTAGTTGCTACTTCCGGTGTGGGTACCGTCTCCGACGTCGCGGCGGGTGGTGCTGGTGCTACCTCTTGTACTGCTTCAGGTATCGCATCTGACTTTGGAGTACTGTCTCCAGAAGTGGGCGGTTCTACAGGAGGAGGGTTTGCTTGAGCATTCTGCGT
3.1	SNP_9542_26	132.123	CTGCGTAGTGAAACCAGCCAGTTGCAATGATATCATGGCGTGAAGTATCTGTTTTGTGGACCCAATAACCCTCGGCCACATCTATAACGACCTCTCTCGTCTGTCCTGGGAGGAGAGGGAAGAAGCTCTCCTCATCAAGTTCATCCGCAATGTATGTTGCG
3.1	SNP_11939_94	134.229	CTGCTCGATTGTTTCATCAATGCTCATTCCTACTTCTTCATCTCCTGCCATGGGAGTATCATCGAAGCCAGTCGTAGATGGTCTGCGAGACTTGTTTTGCTCTTCAACAACGTCGAGTATGAATTTGACTGCCCTTCTTGACATGTAGTAGACAAAACCTCGGCG
3.1	SNP_16220_67	135.305	CTGCAACCAGCATCGTACTCTTGGAACAATTTCGATATTACAAAGAGGCATGAAATTTCTTCCTTCGACCTTGCCGTCCTCAGTTTCTGCCGAAACATATGGATGGCTAACCCTTTTCATCATCTTGGTGATCCTCGGCATCTGGATGTTCAGAGCG
3.1	SNP_4451_51	144.146	CAGCGTTGCTTCTCGGGAATGACCTGACCAGAACCCTCACAGTTACCACACGCGACGGTCTCTTGTGTAACGAGACCCGGTCCAACTTGGCGGAGAACTTGCTTGGCACCTGGATGTGTTAGTGTTGGGATTTGAAGTAGGCGACAATAAACATACCGCGTCCATTACAAACGGCACATGCGTTGCTCTTTGCG
3.1	SNP_6376_104	145.366	CAGCTTATACAAACCTTCTCAGTATCATGAACAAAAGTGCGGCCACTACACCGTAGATGCAGGTATCGATCCAAGCCAGATCTGAACTGCGTTGGGCGACCTGGTTAGGTGCGGGTACCGTCCGAGTAGGTCTCACCATAGGTGCAACAGGTACAGGACGCGA
3.1	SNP_4029_50	146.571	CTGCTGCTCCTTGTTGCCGAAGACGAAGGGTATCTGCCGCAGTTGTTAGTCATGTTTCACCCCATAAATTTTAGGATATCGCGGTACTAACCTCTGAGAAGTGGTTGACACCAATGCTATCCGGCGTATTGTTGAACTTTGGCG
3.1	SNP_7245_42	147.853	CAGCCCCGCTTCAGAGCGGCAGACCAGAATGGAGAGTAAAACATGCTGATTACAACGACTACAGAGCCCTACACACAAATCTTAATCGTTTAATAACTTCGCGACTTCCACTCGCCCTTCCGCCATATACAAACGACCCCGCCTTCTACGCCACCGGACTCGTCCACTTTGCG
3.1	SNP_9676_96	150.18	CTGCGGAGGAGAGAGGTATCTCAGATGCACTGTTTGTGCTGGGTCGAGCCTTGGATAAGGGGCGGATTAGTACAGATGTCTTTGTCAAGGTAAGACGGAGTTACAACATGTAATTGTTACTGCAGACTAACACAAGCATAGCAAACCAGGAGTCTTGCCCGCGAGCAATTCCTCAAGAAGGCG
3.1	SNP_4943_18	157.46	CAGCAGCAACTTCACGTTGATTACATATCGCATCCAGAGCACAGCCAGCTCCTACAGGATGTACAGTCGAGCAACCCAAGAGATCAGTATCCGAATCAGGCAGAATTCCATGACCAAGTCCAGAACACCATGCGCATAGAAGCACAG
4.1	SNP_2947_101	0	CTGCCGCCCGGGGTATGGCATCTCTGATAGCAAGGGAAAGGAGGGATGCGGATATACGGCAATACCAAAAGCTCATGTCCACAGCCATGGGATGTATGGATACTGTGCTTCGGGACTTCAACATGCCACCACGTGAAGAGGCCAAGTTGCGA
4.1	SNP_20814_68	2.63401	CAGCAAGTTCAAAATGCCAACTTCCGAACCAGTCGTCGTTGAGGTTAGGTGCCGAAATGCCAATGTACACATCTGAGGAGGTGTTGAATTCAAAGTTGGCGTAGCCACCATTGAAGAGGACGCCAGTTATGTTTGTAATAGTGTCTTCAGTAGCGCACCTGCCGGTCCTGCCGTCCTGCG
4.1	SNP_20186_25	6.12806	CAGCTCAGCGAACTCCGGGTCATCTGGCTCAATGATCTCAACCCTTCTGCCTTTCTTCTTTGGTTTGGGTGGTGGGAGAGGAGCAAATGCTCGGTTTGTGCTACCGAATTTGGCCACCATCTCCTCGTACTCACCTTTGGGGGTACTCTGGCTTGTTACCGCTCCTCCGGCACCGATGCG
4.1	SNP_4596_80	7.27769	CCAGCGTTGTGGGAAGTTGGTCTCCTTTCCGTTGCTGGCGGATGAGATACATGGCGACTGCGAACTCGTCCTTGGACAGCTGTCCTTCCGAGTTGATGTCTGCAAGATCCCATATTCCTGCAAGTACATCTTCTGGCAGACCAGAGTCACTGAAGAAGCCG
4.1	SNP_20222_24	8.45438	CTGCGAGGGGTCGTGGAGGTAGATGTGTGCCACCGATCATTTCCGTAATAGGATAAGCCGAAGTGGGGCCATGAGCTCACAAGCCAACCCACCAAACAACGCGTTCCGACACGCGACTTACTCGCTCAATTGTATCTCTATAAGTTGCG
4.1	SNP_15681_148	23.149	ACGCCACATGGACGAGTACAAGAAAACCGACAACTACCGCAAGTACCAGACCTACCTGAACGACTTCAAGATGCAGCGTCAGGCTCGGCCTCGGGTTCTGGCGAAGAGGTGCTGCTGTACACCAAAAGCAAAGTATGCATAGCCATCGAAATCCAGGTCCCAGTCTAACATGTGAAGGTATACGTCCATCCTACGCCCTCATCCAAAGACAACATCCCAGGCTTCGTAGCACTCGTCCAGCAAAAGTCGTCTCGCGCCACCAACGATACGCG
4.1	SNP_14072_115	25.4233	CTGCGGGACGATTGCAGCCACTGCATAGTACCCTGCTCGAAGTTGCCTCCTGTCATCAGATTGGTAATGGCGTCAATCTCAAGCTCCTCTGGAGTCTTCTGCTTGGGAGGAGAACGTGACGAGACTGCAGGCGTCCCTTCTCCACGATCAGTAGCCTGGGTTGGGCG
4.1	SNP_20434_77	33.6359	CAGCGTGTGCAGTGAATGCACCTGTTCATCGATGTCTGGCATATGTGAGCATGCATTTGGAAGCCGATCTTGTATGCATCCTACCTTGACCAGGGGTCCAACGTTCTTGTCCTCAACAGCACGCTTGCCCTCGAGCTCGTGGAAGCG
4.1	SNP_5327_11	37.1712	CTGCGAAGGTTATTTTGTTGTCATAAGGTAAGAGTGAAGTCCTGCTCACCAGTGAAAGGATGGCCCGAGCCTTGATAGCTCAGCACATTGACCGAAACCTGGTTAGGCTTACTGGACTTGGCATACAAGTAATTGTCGGACGCAGAGTACGGGTCAGCAAAGTCGAGGCG
4.1	SNP_20398_20	40.268	CTGCGTAGTAGGTTACGAGGTTGATACCGGAAATCTTTTGATTTAGTTAGCAATGAATATTAAACGTCATAGACTGATCCTACCTGTTGGAACATCTGGTTGACATAAGCCAACACCGTGCGATGAAAGTTGCGGTTCTTGTTCATCTTGAAGCAGTCCCTGAATCCACCACGCG
4.1	SNP_2028_153	41.3098	CAGCATGGCTTGTCGAGCTTCCTGGAGGCGGGTTGACGCTGTCGATTTCCGGGAAATACTTGACGAAGGATTTCAGTGTGAGCAAACCGCCCATCACACCCTGATCTACTCGACTGTCAGATTGTGTTGTAGTTGCATCCTCACAGCATTTGTGTACCATAGCCAAAGAGCG
4.1	SNP_21830_17	43.5335	CAGCTGCTTCCATGACAAACTGAATGGGGCCAACGAAGAACATGAAGAATTTGACCCAGTTGTTTGTTTTCTCCTCCTTCATCTTGTTCTCGCCATATTTCTTCCGCCGTATCAGTACCTCGGCCGACATTAGGCCAACGCGTGTGTCGGTTTGGAGAAGATCCTCTGGTATCAGACGGGCG
4.1	SNP_22875_152	44.7996	CAGCCGAACAAGCTGCATCAGAGGCACCTTGCACAGCTATGCCAGTATCCGCTCTCTTGAGGGATGGTGCATCATTTACTCCGTCACCTGTCATGGCGACGAGATAGCCTCTCTGTTGTAGGATTTCGACGACGTTGTATTTGTGTTGAGGGAACACTTCGGCTAAAGCCATCGGCG
4.1	SNP_15675_26	45.9626	CAGCAGCCCCGACCTCCAATGGCAAACTCGGCACAGAGTTTCGTAGACAAGTCCAAAGGAGGCTACGCTTCACCCTACGACCTACCGGAAGATATCATTACTACCCGCAAACGACCAGCACCTCGGACGACAGTCTCAGCTGTACAACAC
4.1	SNP_794_202	64.9047	CGCAAGAAATCGAAGCACCAGGAACTCGCCCACCAGGATGGACAGACCGTTCCTGGGTAGCAGCATAAATTCTACAGCTCCTCGTAACTCTTTATATAATTTCAATCTGATCTTGCTGTGTGGAATGGATTTGCTGCTACCGCAGAGCTCGCGAGAAAGTACAAGATTGGAGGCTGCCTGCAACAGGGCTAGAGTCCGCGACAGCAGGTTGGGCATCATCGGACTCCGCTTATCATTATGAGGCTACTTTTGTGTATATTAGCCAAGTTCTTGTGGGAGAAAGGTGAAAATGAGCGGGAGAGACCGGCCATCAGCG
4.1	SNP_22085_65	66.1245	CTGCACCAATTAAAACCAACCTTGTTCTAAGAACTATGTCTCTCCTTACCTTCTCGAAACTCTCCATCTAAAATGTCTCTACTTAGGATAAATCTCTAGATTATTCATATATGCGGGTAAGTGCGCCCCAGTGACCGACAAGACTACAAACCGGAGCATCTAAGAAATTGGAGCCAAGCTACATGACG
4.1	SNP_9008_73	67.3593	CAGCTGAGGGGGGCAGAAACCCAGAAGGTATAGGTTGGTGTTTACGGCCCCGAGTTGGCATTGCAAGGCAGAAAAGCGGGTAGACGCCGTTAGCATTCTTGTGTCTTTTGATCCAATCAAAATGTCATAGTAGACGGATTTTGGCGCCTCGCAGACCAAACTATGTCCCGTACACGCG
4.1	SNP_6301_26	78.2422	CTGCAGGAACAAGTCACACACACACGAACACAATCTCCACAGTCCATCACTCCGTTCGCTATCCTCTACAGTACCATCTAGCAAGCCGTTCTAACATCTCAATCGCTTCATAACAACACAGATATCTTTCTACCGCAAACATGATTTTCACGCGA
4.1	SNP_8681_89	81.6181	CTGCCAGGACAGGTGACTCAGTGATATTGAAGAACAACAGCATATCAGCTGGTCCGGCAAGCATTAATCCAGCCCATAAAATGATCGGGTTGAAAAAGACCTTGATTGGGGTCCATGTATCACGCACCACAAAAGCCTTCCACTTGGGATCTGGTCTCTGAAACGGTCTGAATTGCGCG
4.1	SNP_13436_51	83.8418	CGCAAAAAGCTGCCATTGGTACCTTCCCATGCCCATATCCTGCAACGCCTTATTAATAACCTTTGCTTTACCTACTCCAGTCAGCATCCATACCCCCACAACTCTACTCTATCATACTCACGATCGTACGGGGTATCAGTATCCGATGCCGCAACATCAGCGTCAATCTCTGCTTTGAGCGCCTTTATCGTCGATCGCTCTACTTGCGTGGCCAGCGATAGTTCGATACCAAAGACCATTGTCAACGCCCATCTTTCAGTGCTCATGCAGCTTGACTACATACCCATCATCCTCCAGACAGGATTCGGGGGTTTGGGCGGCTTGTTGGGCCCAGCAGACGCCCCGCCTGCTG
4.1	SNP_10977_108	93.9785	CAGCAGACGCTGGCCGACCGATTGATGTCCATCACAACAGCGTTTCGCGGACCGCATGCGACAAGGCCGTCGTCCAACAAGCCTTATGGCGTCATCCGGAGGTAAGTCTCGATGGTGGCAGACAGGAGTCGATTTATTCTTTCCTTTGTAACAGCATTGCGT
4.1	SNP_22786_98	95.1281	CAGCAGCGGGTACCTGGTATGAGATTCGAGGCTATCACAGCGGACCTGGCCAGGAAAGGAACGTCAACCTGATCATCTCCTTGTGCCTTGTAAGTCGCGTACTCAATAAACAATCTCCAACACTGACAGTGAATCAGTGTCTAAGCG
4.1	SNP_26653_55	99.5843	CTGCTGTCGTTGTGCAGGCTGAGCTGCTAGACAAAAAGTAGCAGGTCGAAACATAGCAAGGTTCCTGGCACGCACAGTCGAGACTGCGGTATACCACAGCCGATTACACACGAAACAATTATCCATGCTTGCTTTTTTGACAGTGACAAATGCCTCGTGGTGAAGAGTATATGATGACGGGGGTAGGTCGGCCCGTGGTGCGG
4.1	SNP_3659_56	102.713	CTGCTCTCACTTCATCTTGCGACATCGCCAAGGAGCTCGGCCCTTACCAGACCTACGAAGCTCGCCCGTATCCCAGGGCATCCTGCAATACGACATGTGGAATGTCACTCCTACCGACCTTTGGGATTGGGCCAGCCTAAAGGCGAAGATTGCTGAGCACGGTGTGCG
4.1	SNP_4875_51	112.85	CTGCAGTATATTTACGAGGCGAGTGATTGTAGGGTTTTTTATACGCCCGTCTCGTATGCGGACCCCGATGCCGCGTGGAAACAGGCTTGGGATGCGTTTCTCGATGAGGGCAAGTGCGTTGAGGGGTCGACAAAGCATGAGAGTTCCATCTCGGGTGGGTTCAAGCCGTATGGCG
4.1	SNP_14119_18	118.831	CAGCTCAAGATGTTACGCATGGAGAAATCTTTCTGGTCACTTTGTACAGTTTAGGATTCCTAGGTATAATCGAGCTTCTTAGATGCTCACTAAGTTCTTACATATACTATATCTAGCCGGACCCCGTCGCCGGCTTGGTACGATAGTATAGGGAGGCG
4.1	SNP_9993_60	120.081	CAGCGGAAACGCAGGAGTTTACCCAAAAGGTTCAGGAATGTGTTGGAAGAGAGACAAATTCAAACCTAAAAGCCAGTATGCCCTCACCCAAAAGGCCATCGAAAGCCCAAGCGAAGCCAACAGCCACAACATTCATGCTACGTCTCCAGCG
4.1	SNP_25747_30	122.647	CAGCTATCGTATCCTAGTAGACCCAATAGTGTTGAGTAAAGTACTAGGTTAGATGTCGCAGAGTGGCGATCTTAAATATATCGCACGTTTCAGGAGTACCGTGGCGATGTCACTCGAGCGACGTTGAAGCGAGCAGGGCAAGCAGTGCG
4.1	SNP_5750_91	123.824	CAGCGATGCTCGTTACGAGACTCCAACTGCGGCTGTGCAATATGTGGCTGAATTGGGTAAAAATGAAAGCAAGGAGTATCGGTTTCTCTTCGGCCCTGCCTATGACGAGGCAGAGATTCTCGATATGCG
4.1	SNP_12532_50	125.015	CAGCCATATGATGCTGATAACAGTTCAGACATACTGAATACCTTCTCACCGGAAGAGCTGAATGTCATCGTATCTAAATCAAGAAAAGGAGTTACCTACGCAGGATGTGATTCAACGTCTGTATTTTGCATAGGGCCAACGCACGCGGGAGGACCGCTGAAGAGGGTGCGA
4.1	SNP_20342_55	132.517	CAGCGGTGCTGGTATGCTCACTCATCTATTTATGTGACGTGGTAACAGCAATGTGAAGTCATGAAGATGGCATACACTGCACAATTTGAGGAAGACTGCGATGAACAGAATCATACATAGATTACAAGAAGAGCTATAGTAGTAGTCTTAGGTCTACTATAGAATAAATACGGCGGAACTTGTCTTGCG
4.1	SNP_14536_50	134.717	CAGCGGCTTGCAACACCTATCGCAGCTGACCATGAAATGGGAATAGGACAACCTTGCAGAGTAGTAGGTGGAACCAGCATGTATTAGGTGCAACGCCAATGTAACGCGAATATAACTGTAGGTGAAGATCGAAAAATAGGTGGTGTTGTTGGGGGTGTTTTGTGCGG
4.1	SNP_14838_143	140.626	CAGCTCCAACTTGGATATGACGGAGCTTACCATAGTAGACTAGAGCTCCGACAAGGCCTTCCTTCTTCAACATGGGGAATGCATCTAGAGCCTTGCTCTTGGTCATGTAGTACGAGCTCTCAATGTTCTCCGACCCAGCGAGAAAGTCGTAAAACTTGGTACCGGCCCAAAAGTATGGACG
4.1	SNP_3815_70	141.892	CTGCACTTCCGGCTCTGGCTCTGCCGGCTTCAAAGGTGGAGGATAGTCAGAGTATGGTCTCCGACTCTTTTTCCTAAAGGCCTGCAGAGGTGGAGGATCAACGAATTCGTGCACTGACGTTGCAGAAGATTCTTCATAGCG
4.1	SNP_23383_67	144.794	CTGCTCTCGTCCAGCTGCACCTGCGTGATCGGACCGAACTGCATCTTGTTAGTATATTGTTTTCAACCCCCAAGAGAAGACTTACCTTGTTGCTGAATGCTTCACCCATCTCTTGACGGATACCACCATCGTCACGGTCGCATTCGCG
4.1	SNP_6713_52	168.502	CAGCCGTGGACACAAAGGGGAATCAAATTTCCAAAGATACAGCTTCGTCTAATGATACAGTGACAGTGACGCTAGTGCGAGTCGCAATGTGCATTTGGGCCTACTCGATAAGTCTACATTGCCGACTTGCGTCCATCACGACTCACAGCTAAAACGGCG
4.1	SNP_8803_101	169.652	CTGCTGTGGGAGGAGGATAGCTCAGCCTTGACTCCTGGCTCCAACACACCTTCCTTGGTGAGTTCTTCATTGCTGACAGCGAGGTGGTGCTTCTCGTCGGTGAAAGAGTTAATTGCTTCGTGGCTCTGGACAACGGTAGCCTTACCATCGACACCAGGTGCG
5.1	SNP_5185_143	0	CGCATCGAACACGGACAAGAGTACAGAGTTCACGAAGATTTCGCGCAAGATTTTTAAAGGGTCGACTGGATACATACATTTGGGGGTCAAAGAAGCTGGTAGGTGCCTCAACAATACTGACCGTCTCGTTGTGAACGGTGACGGTGTATAGCGAGTTCTTGTTGTCCTTCAAGATGGTGACGAGCTGCATCGCGATTAATTGCCTCAGCCACCGAAGCGATGGAAGGATCTACAGAAGCACCCGTTCTACTAGGAATTCCTTCAAGCCGCTGAGCAGGAGCTTGATAGCTGCTTACTATCTAACTACTCTTTATCTAAGGTATTCTTAGGTTTCTTTCTAAGGCAAGCCTTACGCTCCCGCTATTCTTTCGCTAGTTAACTAGCCTTCGTTGCG
5.1	SNP_8353_109	1.40882	CTGCATGATGTTAACCTTTGTATCTGCTTCTTCTTTTCTTGACCGCCCTTGACATCTCTTTGTAGAAAATGGGCCTGATCTTGTTAGATAGTACGCCGGTAAGGCTACGTTTGTGCTACGCCTTACACTCAATAGCGGTCAGCCTTGTGACGTGTTACCGCTTGATACCGGTAATGGCGT
5.1	SNP_10680_67	6.83544	CAGCTCCCGCAACAATACTAGCCATTGAGCCCAACACTATGACTATTTTATCCCGTTTTGTAGCATTCGGCCACAGAGAGAACTTCTGGTGATTGCGAGTAGATAGAAGTCTATCGAGTTGACGATCAAGAATAGCCCTCTTTTGCTTGCTGAGCGCCAACTGCTAATGGGAGAAGGAGCTTCGGCGA
5.1	SNP_28030_67	11.3935	TCAGCTAACTGTGCTGGAGGCCCTAAGGACGGTCCAGCGTGATTACACAAGCAGTCTACCCTATCAGACATTTCCCCTGGCAAGCATGCATAGAATCCTCGGGCTTAGAACTTCGGCTTTGTTCAACACTGCGTTGTCCCTTCAACGGATCGATGATATAGCACGCGCG
5.1	SNP_5090_143	14.4902	CTGCATACATATCAATGAAGTGTACCAGCACATGGGAAGGTGGCAGTGCTACAATGCGTCCAAACAGGCCCTGGCTACACTGTGAAGGTGGGCTACGCGATTGTAAAGCACGGTGGAGTAACAACTGTACTGTCGCGACGATGCGATCCCGTGCATCGTGTGATAGCG
5.1	SNP_28170_116	15.6268	CTGCTCGGTTATGGCCTTACCGACTGGTAGTCCACTTACTCAAGAAAGCCATATCGAATGGTGTCAACTTGCAGACACACACGCCCGTCACCAGCGTTTCCCAACAATCTACTTCATCCGCCGACAGGTATTGGATTGTAGACACGCCGCG
5.1	SNP_6123_82	16.8929	CTGCAAGCTCCTAGGATATAAGTACTACTCTGCGATAGAACGGCGAGGTCGGGCTGACACGGGAAGTTGTTGCGGGCTTGCCTAGTTAGCCCTCTAGTTGCAACTAACCTAGCCAGGCCTCGAGTAAACTTGTACCTACTATCGCGTGGGCGCAACCACCTACAACCCCGGCAGGTTCAGCTGCGTCGCG
5.1	SNP_1286_58	18.0979	CAGCACAGCGAGATTGGCCTACTGCAGGTTGTGGTGGAGGAGAAGATGCAGTGGACCGAGTCCGAGAGCCTGGAAGAATACCTCAGGGAAGACAAGGCGGTTTCAATGGGAGTGGGCGACCCGCTTGCACGCTACGCACTCATTAAGGAGCCCTACGACGGCGGGAAGCGCTGGTTCGTATGGACAATCCACCATACCCTCTACGACGGCTGGT
5.1	SNP_7258_140	21.6754	CAGCGTCGACGTCGGCGGCTATGGCGAGGGCTTCGTGGGGAGCGACGGTCGGTGTGGGAGCAGTGGCCGAGTAGTGGATTGTAGTGGTGATGTTGTTGATGGCGTCGGCGAAGACGACGACATGGGCGGTTTCGAGGGGTATGGACGGCGCG
5.1	SNP_13455_114	25.3405	CTGCTTCACGCCGAAAATTTCGAAAGTGATCAACAAAATCGTGATCTAGACCAGACATGCCAGTGAGTCCGAACTTTAGGCCTTTCTCTACCGCTTTGCGAAACAGAAATTCCAAATCGTCGCCGTCTTTGTTGTGCTTGGCAATTTTGATGGCGCGCGGGTTGGTGCTCTTCACGCATCGTGGATGAGCG
5.1	SNP_288_127	26.5753	CTGCTTCTTCGATCTGCGTCTGTATAAACCGCCTCTAAGCTCTCGACGCTGGTATCCTCTTCTTCTGTAGAATAATAGGTTTAGGTTTCCAAGACCACCGGAACTTGTGGGTAGATGACAGGGTTGGATTTGGATGCTTAGCGTGGGTGCCCGGGTTGCGA
5.1	SNP_1689_135	27.7383	CAGCATCTTGATCACCTGCTCGTGGCCTGTGTAGTGTAGTGAACAAGACGGATGACAATGCTCTCTTGATCTATCACGACAAGACAGGCACATACATACAGACACTAGGTCCTCCGGAGTGAGTACGTTCTCTGTGTCTACCTTATCTTCGTCGGGCTCCACTTGCTAGGGCG
5.1	SNP_7679_84	30.9004	CAGCACGTTTGGCCGCTTCAACTTCATCAACGCCAAGCGAATGACTGATTGTTTTGTATATGCACATTCTCCGCAAAGTCTTCCTCTGTTTACAACGTCTCTTCCTTCTGCCACTTCTGCAATAACCGAATACCTGCTCGGAATGTTATCTGCG
5.1	SNP_36475_86	40.7015	CAGCATTTCAAACATCACAACTACGGCTCCTTGCTCCTTGTCGGTTCAAAACAGAACATCGTTTTCACACTAAAATCATTCTTGTTTTAGTAAGGTAGTTCAAATTTGCACGTTGGGCCAATGTTGAAGCTTTAGGTTTCTACCAATGTCTACCGGGAGGGGACAGCG
5.1	SNP_21573_56	51.7198	CTGCCACTTTCCAAGCGTGAATTGCAGAATTCCAAAACTAGTGACGCACGTCGTGTTCAGATAATAACAGTCACTACCTCACTGCCAATCGTCCAAAGTTAGACCAGGTCACTGACTATGGCCTGTTTATATGGGGGTATTGGTCGGGTAGTGGAGAGCGAAAAGCAGGCGCTCATCGTACATTACCCCCTGACGGCCCCGATGCGATGCGCCCGTCTTGTTGTTCTCCAGCTGAAACTTTTTTTTTAGGGAATTTTCCCCATACAGAAGTATGTATTCGCTTCATCCGGCAAGCTCCTACTGCACAACATGAGGCGCATGATCGGAAAATGTGCCATCGATCGCTTGTCTACTGTAAGCTG
5.1	SNP_25995_98	57.0735	CTGCAAGCTCCGTATACGCGGCTAATGCATTCTCCCATGACTGGCCGTTCTCGTAGTGTTCGATCATTTGGAAGTAGAGCTGTTCCTTTCGTTCGAAAGCAGGTTGCGGCGGCATGTTGGGGTCAGTAAGCGGGTCCACGGTCGAATTCGGGTCCCAGTCATAAAGCTCAGCATGTATCTGAGCG
5.1	SNP_13889_45	60.6088	CAGCTCTGGTCTTGTCCAACCGTCTTCGTCTGTTTTTATCTGTAAGTTCCGCTCCCCTCTTCCGTCTCCTCGCCTCATCCATCCTCTTTTCAACTAAACTTCTCGTTCGATATCCCGCTTCATGCTCCGCCTTGATATGCCTATACGTGTTCAGAACATGAGCG
5.1	SNP_2330_102	64.7852	CGCCAACTGGATTTCCATTACGGCAGACTATGAGAAAAAGTAAAGCAGTGTTTCTGTGTACGTCATTATGTGTGTGTGTTTCTATACATGATGTAAGTTTTCTGATTAAGCTGAATTGTTTGGGGATGTCTTGTCCCCGCGTTACGAAATGCATGCAGTGTATGGTTCCACAGAAGCTGCTCCGCTCAGGAGGAAGAAGACGGCTGCGGTTTGCCATGCCGAGGCGGTTCCTAGCTTCATGGTCGGTCAAGACGTTGGAGGTATAGTGACGCTGCTGGTTGGTCTCAGAGTCATTTGGCTCCGTCTTTGGGGCATCTGGAAGCTGCGAAGCGAGTTCGGAAGGCTCGGTAGATTGGTCCGCTTGCG
5.1	SNP_1262_7	69.0969	CAGCGGCAGCGAGCTCTATTCTGCCACAACGACAATCGCAGCAGTCATAGTAACAAATCAAACTTAGACTTGCAGCCACGATAAATCCCGTGTTCTGGCTTTGCCATCGGCACATTCAGGAGACTATCACGCATCTTCGTTGCCCAATTCATTTGCGCATCCATAAAGGACAGCTGGAGGCTAACCTTGCGGATACCGTGGCTGAGGGTTGCGAAGCGCTGGAGGTGTGGTAGATCCTCGGAAAATACTTGTATGTACGGATGAGCATCGAAGTCTTCTCGTCTGTCGCAATGCTGGCGTTGTCCGATTCCAGTAGCTG
5.1	SNP_17336_85	70.2207	CTGCAGACTTCGAGACCACTACCGCGGGCCTGAGCATGTGGGCTAGCCCTCAAGAACGTGCTATGCAACTCAAGAGACAACAAAAGGCCTTGCGTGAGCAAGACTGGAACGCACGTCCAGAATATGAAAAGCGAAAAGTGGTGGCCAGTATCGAATCTCTCAGGGAAGAAGCTTGTCAAGCG
5.1	SNP_18734_37	72.4694	CAGCCTTGGGAGATGGTGGTATTTAAGGGGTTTGATGCAAAGAGGGACGGGGCGGGTTGGAGATGTCCTCATACTGCTTTCAGGCTACAGGGTAGTGAGGAGGAGCCTCCCAGGGAGAGTATTGAAGCGAGGATTGTATGCTTTTGGGAGTAGCGGTCAGCCCTTGTCCATGTTGGCG
5.1	SNP_964_120	80.4004	CTGCCAGCCGTGAGCAAGTCGTGCCATATGCTGAATCCTCCCCCCGGCGTGACAGTACCAGGCATCGTCGTGACAATCGTCACAGAGCCAGGTCTGTCGACTCCCACTCGTACAACTCCTGTTCTGGCAAAGACCACCGTCGAGACGATGATTCGCG
5.1	SNP_2673_169	82.6491	CGCTCGCGTGGTATTGGTGGTGTGTGGTGCAAGGCGGATGCTGCTGAGGTACCTCGAACGCGAGACGAAAGCGTGATGAGGCCGCTGCGACCAGATCCTTATGCTAGCAGACTACGAGGACCATGTCCCATTCGACGTAGCATGGGCGTACCAGGAGAAGGAGCAGGGTGAGTACGCTATACTGGCCAAGTTTCGAGTATACTGCGGTCATCCGCCATGCG
5.1	SNP_7695_43	87.008	CAGCTTTGAGCTACCTCCGCCAACCATGCACAAATATCCCTTCACCAACACTGTCACCGCATCACATTCGCCACAGGCTCCGACAACCATTGCCAGTGTTGGCAATCTCTTGACACCACCAAACACAAATCACGGCGATTTGTTGAGCTCAACGGGTGTATCAACTACCAACGCGG
5.1	SNP_9472_83	91.0165	CTGCCCGGGAAGCAAAACCGACGTCATGTATCCACAGGTTCGATGCGACTGCCTCATTGAATACGGCCTTCTCAACAAATCGCAAATTGCTTCGGCGTTACGGACACCTGGCGGAAGTCGCCGACGTTGTTTTTGCG
5.1	SNP_16411_89	93.0585	CGTCAATTGCGATCTGCACACTGTAACAATATGACGAACCTACACGCCCAGGAGCTCAGCTAAAAATGATTTCGCCCTTTCCGTTCCGGTTATTTCAAATGGGGATGTTGAATCCAGCCGGCGTGGCCGACCTGAACAAAGAAAGTAAGCAAGGGATGAGGCCTTGGCG
5.1	SNP_15579_43	95.4132	CAGCCATGTGCAGTGTGCTTCTATTTCAAGAGCAGTTGTGCGGGGCAAGACATTGCGTCCGAATATGGTTCACCGACCGAATTAAGAGGTTGGGATGGTGAGGTGCACGGCGGCCCCGCTAAATGGCAATTTTCATTTCCCATGGTACTCGATGGCATGGCATTTATGCGGCATGTCGAGCGTGGTTAGCG
5.1	SNP_8043_82	96.5898	CAGCTTGTCCCTGTCAATGTCTTCTTCTAGTTCCCTCAAAACACGTACGACTGGCTCACTGACACCTTCAAACTCCTTCTCTAAACTCAGTGTCACGCTTATCAGGACAGCTTCGAGGGCTCGGAATTCGTATGCGAGGGTACCGTTCAAAGTCGATTCTTTTTTGGCT
5.1	SNP_12879_149	99.8201	CTGTACAAGACTCGCCGCTTTTGCGACCAGTATGAACCGCGAGAAGAGGCCCGCAAACTTGCAACCGCTTCTTGGTCACATGGCAAGTATCTTCGGTATGCATGCATTATCGACGCACATGGAAGCAAAAGAAGAACCATATCGGCGACGATATCAAGTCGTGCTCCGACTGAAGGTTTCACAACAGCG
5.1	SNP_26078_17	100.907	CAGCAAACCAAGTAAGTGACGAAATCCGCTACGGAATCAACAACCTCCCCCTCTTCTTCTTAGGCGTCGCTCTACTCGAGATCGCACATTGGAAACCACTCGAGGAGAAAATGATAGCGAGAGACTGCAGTGACCAGGTCTACGCGGCTCGACGTCTAGCCTGTGGACGCG
5.1	SNP_22646_108	104.246	CAGCCTGTCGTACATGCGAACTTTCGGCGACCGCAACTCAGCCCCTCAGTCAGCGATGAGTTCAGCAGGCCCTCTATAGATGGGACATTGGCATGTTGCTTGTGGTCGACGGTACCTGAACGCTCTCAGGGTAACGTGTTGTGACCCCACTACCCCTCATCAACTCAGGCGA
5.1	SNP_33468_23	105.369	CAGCTTTCAATGTCGCATCCTTAGCCGAGTCTGACCAGACAGCGGGTACTGTCAAGACAAACTCGACCTTGGTCAAGCTTATAAAAGTTTCTCCATATCTTCTGGTCAAAGTCTCCATTGTATGTTTGTATATTTGGGCAAGGTAGTCCGAGACTGCCTGCATGACCGTCTTGTCAAACTTGCG
5.1	SNP_5400_114	106.433	CAGCAGTACCTTCTTCTGAGCCTATTACTACAACCGGGTTTGATTGCCCTGAGTCCAACTTTGATGAAGAATCTGAGTACTCGGCTGACTATCATAACGAGGAGAGGGAAATGAAAGCATACGAGGAGGAGAATCATCGGTCAGAGATAGCGATGCGTCAGGCTGAGCTAGAATCAAAGAGGCCG
5.1	SNP_13928_35	109.53	CAGCTATAACAGTCCCAATCTCACTCATATTGTTACTGTATTGACCTTTTGTGATGCAAGATACGCTCTTGACCATGCCAATAATACCCTCTCCGATGATGATGAGAGTAAGCAATTGTAGCCGCTCCACAAGATGTGTGTATTTGAAGCTGATGATGCG
5.1	SNP_2701_43	113.579	CAGCCATCGAATCTCTGGTGGAAGCCATCGCACAAAGCAGCATAGGAGATGTAGCGGCGGAGGTTAGTGTAGGTGAGTCTGTGCTAATGGCTGGTATAGCTCATCTACTGATATGATTCAGGTACTGGCGACCTGCTCTCCGCACGTCAGCTACGATGGGAAAAAAACAAATCGCTTCGCTATCAGCG
5.1	SNP_3623_142	114.643	CTGCCGAATTGCACGGTCGAAAAGGCGTACTGAAAAGTTTTAATGTAAAGCGATATCAATATGTTCATTTCTGGTATTCATCTCGTGACTCTCACACTAATCCAGTCGAGGCTGTCGCAGATCAAGTGAGGCCTATAACATGCACACACGCCATATTCAAATCTATGTACAAGCG
5.1	SNP_12870_93	118.137	CTGCTGGATCAAAGTTGGTGAATGGTTTGATTGTTTCATCATTTTGAGTATGTACAGCTTTGAAGTTTTTACGAGGCTCTCAGGCCTTACTGCGACTTTAGCTTCTCCGTCAACTCAGGTACCTTTTCGAACAAATCACCAACAAGACCAACATCGGCGACTTGGAAGATTGGCG
5.1	SNP_640_178	121.802	CAGCAATTTTTGGATACCAGTGAAGGGCCTATTCGCCCGGCTAGTGCTGAGGCACCGCTGACGACGCGAGGCTGTATCGATAGTAGTTGGTAGTATATCGCCAGCATGGTCTTGCGGCACAGACCTCCTCCTTGCGGTGGGTGAATTCTCCGTGGAGCTTAGCCAATCTCGCTTTCACCCGCG
5.1	SNP_37017_94	123.053	CTGCCAGATCTTCTTCCTTGCCTTGGCGGGGAGATTGTCGTATCGAATACCCATGTGGATTCTCGACTGGAATGCTTCATCAAAGGTTTCCACGCGGTTTGTTGTTAGGAAGAGGATACCCTGGTAGTACTCGGTTAGGCGGAGGAATACTGAGACCAGTGAGTTGCGATGGATGTCGTGGGGTTGGCGCG
5.1	SNP_903_94	130.159	CTGCGCTGCGAAATGCAGGATTGGGTGATAGATCCTCGTTATATCCGGCGTTGTAATTCGGGCCAACAACGTCGCGTTTTATCTGCTCCCATATTCTGCCGGTAAACATGTCTCCGTTCAAAATACAGCCCGCCAGGAAACGGCGACGGGGTATGTCGTATTCGGCGTCTGAGTGCGATCACCG
5.1	SNP_18124_34	131.234	CTGCTCGAGCATGGCGGTGACGACAAGGAGGGGAGAGTAGATGACTGCCATGACCATGTCGTTTAGTTTATCGTAGCGGGCTTCATCCATCCACCATTCGAAGGGCAGGATGAGGAAGACCATTTCGATTAGGTTGAAGGGTGCGATGAAGACATTTTCGTCGGGTGCGCG
5.1	SNP_13093_108	132.333	CAGCTAGCGTCGGAACCTTCGTATTTCGTATTGCACGTGTTCGTATAGAGTATCAGCGTAGCGTTGACATTACTACTCCTACTACGACCACTTGGTCTTATTCCAGCCCAAAACAATCTCTACATAAGGTGCCTGCATACCTTGGCGTTTCTGACGACACAGATTCGATAAGCG
5.1	SNP_19299_132	139.44	CAGCAGATCACCATCGTCTACCCATGCCCACAATCCTTTGTCGATGGACGGCTCAGCCAGCCAGCCAGCCAGCCAGCCAACGGAGAGCGAAAACGGACTTGCGGCCAACAGTATTTCTAATCTGCGTGTCTTATCCTGCTATGCGACGAACAAGGCGGCACCAGGAGACTCCCT
5.1	SNP_15821_66	140.69	CAGCTTCAAAATCAATGCTGTGCTGATAGAATATAGCTTAACTTCCAAAGTCATCAGTTTAGAAGAAAGGTTTGTCCAACAAGCCAAGCAATACCGGCTGACCAAACCACTCTTCTCCGGAGGCAAAACGAAGCCAAACAGGCACCAGTATCAGGCAATTCGATCGCAAAGGCGAACTTGGCGA
5.1	SNP_3456_72	143.131	CAGCGGGAGTCGGTCGTCTGAGACGGCAGCATCTATCGATCCGCCCCTGCCGAGCCGGAATGGTTATTTCCTTGAGTATATCAGGTACCGTGTACTGAAGTCAAGACTCCATGTTATTTGCTTTGTACGATGTGGTGTCGGGACAAGCGGCGTGATGGCGCGGTAGAGTCGGAGTCGCATTGCATCCAAGGCGTCATTCGAGAACGAGAGGACTCGCGG
5.1	SNP_13679_32	147.907	CTGCATATGATTGCGAGCACAGCCGTATTCTATGGTATCGTTTGGCTTCACAAGCCTTGCAAATTCTCACATGGCTGAAAGTCGAATGTGGCCGTATAGAGAGCTAGGTTCGGCTCGTCTTAAACGGTGCCAACAGCACGGGGTATTAGCATACCATGTCGGCGCTACATTTCCGCGGCAAACATGCGTATCGCGCCAGCGAGCGTGCTGGTCCATTTGCTCCTCATTTTTTTGTCAATAACACACGTTGCTG
5.1	SNP_18728_71	150.036	CAGCAATGGATATTCGCAAAGATCTCAATGAGTACACACAGACTATGCAACGGCAGAAGCGTTTCCTACAGGATGCCAAGAAGAAGCAGGGCCAGCGTCCCCGCGATCGCAAGGGTAGGGATATTATGTTGTTCGAGTTCATGATGGCGACGATGTCCAACACACGCG
5.1	SNP_9476_37	154.348	CTGCAGAAATACTAGATTTATGATTGCGGGGAATGTTACGAGCAATTATATCATTCAGAGGCCGTGGGAGCTGAATCAGACAACGCCTGCTATTCCTGAGGGCGACAGTAAGAAGAACAATACTAAGACCGATATGTCGAAAATCGGCATTGCCATTGGTCTCGGTGTGCCTCTGCTTATTGCG
5.1	SNP_9386_25	158.959	CCTGCTGGTTTCTGAGCTCAAACTTGATGACGCGTGCAGGGATGAGTACGATACAAGAATCAATTGTATCGAGGTGCAGATTAAGATGGTTTATCAACTAAAAGTACAAAAGACGCATAGCCGTAGAGATAAGCGGAGCAATGGACCGAGAAATGCATACTTTGTTTGCG
5.1	SNP_13657_150	166.421	CTGCAAAGGGTAGCGAGCACGCAATAAACCCTATAAAATACTGGGTAGAGCTGCATGCCGCTCGCCTGAGTTGTGGGACGTCAGCGAGGTGAGGGGTAGTTAACGACGCAGATGCATGCAAGCAAGTCCCGATACGGCTCCTGACATAAACACATAATGACAAACACTATTCAACTCTGCAGTTTCAATGCG
5.1	SNP_8676_156	167.656	CAGCGGCCCATGTGCCTGGCACATGGTTGGTTAGCCGAGGATAAGGCATGCACGCCTCGCACAAAATGAGCCCAGAAACTCTAAGGTAGAACCTACTCGGTAAAGCCACCGTATACGTTGTCATTGATCTTAGCGATCGGGTGTGCGGGGTGAATGGTGATGGAAGGCCG
5.1	SNP_26669_83	170.097	CAGCTAGACCAGGTCCGACTACAGGGGCCACCTTCCGCGAAATATGGCCTTGAAGGCGGAGAAATACGATGCTAGAGAGCGTGGGTATCATTTCCGGTCTGGAGAGATGGAGATAGGAGTTCACCCATCGATTTCCGAAAATGTCTAACCCACGCTTGCG
5.2	SNP_4049_154	0	CAGCTCGGTGATGTCGTGGACGTGGGCGAAAGATTCCTTGTCGAGGAAGCGGTTGGCGAGGCTGAGGATGGTTTCTTCAAATGTATAGGCGGCGAAGATTTCGGAGAGGACGGAGCGTAGGTCTGAGAGTGAGGGCGAGTAGGTGTGTGTTGCG
5.2	SNP_2135_17	8.72961	CTGCGAGAAAACGAACAAGACGTGACACCTCTCGAAGATGCATTATGCGTTGCCCTCCTCATCTTCACCGTTCGCACAACAGAGGCCATGAAACTCCAGTCTCACGTTCATTTACTACACTTTGCGGCTAGCAAGCGCAGAGGCTCAATGTGATCGGTTGACCAAAGACGCG
5.2	SNP_18623_11	24.7305	CTGCGCTGCTTCCTTGGCAACCGTCATAAGGATATTCGCGAATAAACAAAGAAGGACGATTCGAGGTTTGATATAAATAAACGATTTGCAGAAAGACAAGGTGAATGTGGAAGACAAATGGGTGAAGTGGGACCAAGGTCACATTGAAGCAGGGGACCGTTCCAAGACAACCGGCTTCCCCACAACCCAACGCG
6.1	SNP_31894_173	0	CAGCATGCGACGCGGTACTGTAGATCGCCCGGAGCTTAGCAGCCTAGTGCGGCGACTGGACACCGAGGTCGTCCATGTGGTTTACCATGGCGACGAAGAGGTCGAAGAAGAGCTTTCCGCCATTCTCCATCTCAACCTGCATGGTACCGCTACGCTTAAACGTGTGTCTGGCTCGAATGATGAGCG
6.1	SNP_17002_63	1.1907	ACAGCAGCATACATGGCGATGCAGACACGTATCGCAGCGTAGCACTGAGGTTGTGTGTGCAAGCCCAAGCCTGCAACTATCATGGCGGTAGCGAATACAAAGGCAGTGCAGACGAAGCCTTGGAAGAAGACGAGAACATCTGAAAATTGGGGTTTGGAAGGTGGTTTCCCGGCTATGCGACCAGCG
6.1	SNP_19713_37	6.96334	CTGCTTGTATATAGAAATCATACAATAAAATAATTACCTCTTTCATTTACTGGACGCCATGCTTGCAAATCAGTATAACACTCGTAGCCCCATCCAATCCATCCCACACATGGCCACCATCTTCCGCAGTTTCTAACAAGTCATCAGCG
6.1	SNP_34639_152	9.43449	CTGCATATCCTATTAGCTCGTGCTCTTTCAAAAGTACCGGCTTAAACAAAGGGTCTCACCTTCCTGCTTGTGGGTATCTGACTTCTCGCTTGCCATTTTGAAGACGTTTATGTGTTATGCGGGTAAAAGATTATGGAATTAGATTTACGGAGCGGGCG
6.1	SNP_5789_123	14.9513	CTGCTCTACAAAACAACCATCAGTGTTCTGAACCAAACCATGGCTTCGGCACCTCTTTCGGGTGACACGTACTGCATGTTTCACAGCTTACGGACAGAGGTTCTCTTTCTCTTGTTGGACGTACCGCTCTGGCTCCTGTCGTTGCGTCGTCGTCGCTGGAGTCGCTTCATCTCCGGCTCCAATCGTGCG
6.1	SNP_3607_64	17.1505	CAGCCTCTTCCCCGATAACATGTTCTGGGCCACAGACGGCAGGCAAGATAGCGACGTGACCAGCAACCCAGACTGGGGCACAGGCGAAGAACTGTACCTAACCTTCAGCGTCAAAGACTCAGGCATCGGTCTCCAAGAGAAAGACATTCACAAAATCTTCGAGCGA
6.1	SNP_12259_64	27.2871	CAGCGACCGGACGTTTGTGATCAAGCCTATAAGCACTCTTACAGCAAATCTCCGCGGCTTCGATCTCAAACTCTGCCAACAGGACCCGGGCAACACGCTACTTAACAGCCGTCAATGCGTCGCCACTGGTAGACCTAAAAACCTTCGAAGCGGCCAATTCATCGACTTTACGTTCGCG
6.1	SNP_11189_77	28.4778	CTGCAAATGGTACGCAAGCGAGCCGAAGTCATGAGCAAATGCAGCGATTGAAGACGACCGTTGACCAAGTACGGACGAGTTGCACAAACGACGTGCGAAAACGCGATAGAGAGATATCAAGGCTCAAGAGTCACCTAACAAGCCAACAGCGGGGCAACAAGACAGGTCTGGTGGGCGCAAGCATCACAATCAATCCCGGAAGCATGGGCCTAGGCGCTACCAGCACTGTGCG
6.1	SNP_4789_13	55.0502	CAGCAATTGAGGACAAGGGCAAGGGGGAGACTGCCGAGAGTGGAAATGAAGAAACGGTAGGTAAAGGCCGAGATTCGGCTGGAGAGCATTACAAGGAGCTGTGGTGTCCGACAACTTCTACGACACCACCGATGCCGAGACCATTTCTGAGATGGAGATTGGCGCCGTGCG
6.1	SNP_11801_111	56.1998	CGCGTCCCCGAATAAAAGCGGGAACACGGTTCCCGTGTAATGACTGTACTGTATGATTACCCGTCGGATCTTGTTGACCGTACCGAAGTACCTTCCTTTCTTGGTGGTTGAAATTTGGAAGAATACCTTGGTGGCTCTGCTCTGCACTTACAAACCACAGGCTTTCAGCTGCTTCTATGGTTGAATCGACTCCTTCCTCTCAACCCGCTGCTCTTACACCCAAGAGCGTGTCGCGTATCGTCGTTTCAGCAAATGGCTCGTCAAGCTATCATGGTCGCACGAGCACCTTGTTTGACCAAGGCTCCCATGACCGATCTACTGCTGAAGCG
7.1	SNP_3961_14	0	CAGCATTGGTGTGGTGATCACTGATTACCTTACATGTGTAACTGCCCATGTTGGGCAGGCTTATCATGTAATTTAATACCCATATGCAAGGTCATCAGATTGTAACCCGAACATCGGCACACATGTTACTGTCAGCAAAGGGGTGCGACATAAACTACACTCGAAATATCAATCTATGGAGCGA
7.1	SNP_8879_22	28.6019	CAGCAGTGAAAGTAATAGTCTGGAAATCGGCTGTTGAAGCTCTTGCGACTCTTCTTGAGCAAAACAAACAAGCAACCAACTTTGGAAGCTTCAACTCACAATCAACATGTCGGTCGCCAGGTACACGCAGTCTGCGTTGCCGCAAACACCAGGAAAGCCTTCTGCGA
7.1	SNP_12482_94	35.7939	CTGCCGTACCGACTCCGGCTACGACGTTCATACTGAAGCCTGCGATGGCCATCCAATGATGCGGGCTACGGCTACTGTCAGCGAGGGTCAAGAAGGGAGAAGAATGTGTGACGACATACACCATACTCACAGCAAGTCCTGCCGCATCCAGCG
7.1	SNP_29940_54	40.9402	CAGCAAGACCGAGATCTCCGTTGGATGCGTTTAGGTAGCGTTCGGCCTTTGAAATGAGTTAGTGAGTAGCTCCAATAGCTTCCATGAGCTTCTGCATACCGTTGCCGCGTCAAGGCCAGTCAGATTAACGAGCTCTGCAATCTGCGCCTCCTCTTCTTCCTTGGTAAGAACCTTCATGTTGACTGGTGAGATGCG
7.1	SNP_5718_73	44.394	CTGCTGTTGAAAACGAGATATCGTCAGGGCCTGATCCAACCGATCCTCTTTATGGGCCAATCCAACCAGGCTATATGCTCCCTGGGCATCAGTTCCCAGATGCCACTCATGACGTGGTGAGTCCAGCCTTGCATGTACCAGAATTGCTCGAGGACGCGAATGAGCACCACAAAGTGCGA
7.1	SNP_3108_85	46.5458	CTGCACCCCTGCTTACCCATCGCAAAAAGATATATATGCTGAGCCGTAGAGCTAGAGAGCTGACAAGCGTAAGAACATCACTTGTAGATGCCATGGTTCCTATACGACAAGCATTACTTGGCCGAGGGTTGACGAGAATAGAGGCG
7.1	SNP_16258_101	48.6977	CAGCGTGCACCTTTCACGGGCGGCATCTGGGGCTCTAGTTTATTCCGCCGCAGTGGTAGGGGTGGCGGTGCATCACATCCTACGCCTCAGCATGCCAACCCCCCGACGCTCGGCGGATATGGCTACGTTGACGAAGATTATTCAGACAATGAGTCCCCCTTTGGCCCGATGCG
7.1	SNP_54_97	49.7395	CAGCAGTCTATTAACGTGCAACGATCTGAAACTGAAATACTCGACCGGAAAGTGTCCCGGGATAACCAACGAGGGCCAGCGAGTCATCTTTAGTCTTTACTTTGCGTACTCTGTCAATGTAGCTACCGATCTGGCGAGTATGTTTTCTTTTCCATTGGCG
7.1	SNP_29790_101	50.7706	CTGCGTTTTTTCTTTCTGCGAATGCGATGACGGCGGATGCATTCGCTGGTACATGTGCATCTGCATCTACGTCGAGATTCATGTCTGTGCCCCTGACACCCCGCCGCTCATACTCACGATCACGGTCACGTTCGCCTTCTCCATCGCCTTTGCACCGCACAGACACCGAGGCG
7.1	SNP_11218_77	57.1203	CAGCATATTCGCTGATTTCGCCATGGGTAGGGAGCAGCGGCATGCATGATCGTTTACCCTTCTTCACCGGATACCAGCCCTTGCCACGTATCTTTCTTAACAGCGGCAAGAACCAACAGAAAAGGGAATCAAGCACTCACCGGTCGATACGTAACGACACACAGGAGGAGGTTATTACGAATGAGGTCATGCGCACACTGTCATGGCG
7.1	SNP_15650_139	59.2956	CAGCTTGCAACATCGTTCCGGGCGGCAGTCGACGTTGGCAGTCACTCGAGATGAATACTTGAATGTGGTTGAGGGATAGAACGAGGCAGAGGTGTTCTCAAGAAGGTCATGTTCGGGCCAAACTCGGACCTCCGATGTCGCCGCAAAACCGCCACTTTCTGCTTGTCGGATTTCAAAGCG
7.1	SNP_35364_60	70.5952	CTGCGGGCGTGGGTGACAAAGAGCGACCGAGTACAACCAGGTGGTAGCTCAGCCACGAACAGTAGACGACAGGCTAGACGTCGGGTGAAGGGGGTTAAAAATGTTTGAGAAAGTTCCTCTGATGACGACAGTGAATATCAGATGGAATCTAGAGCG
7.1	SNP_12736_52	73.7911	CTGCGATTGACGCTTGTGATGACAGCAGAAAGAGGAAGCAATGAACTTGAACGGATCCACGAATTACGCAGTGATGAGAAGGCTTCGTGGTGGAGGTGATTAATGCATGGACAATAACATGTACCCGGCTTACTTTCTACTGTATAGCATCTCTGGTCGCG
7.1	SNP_23340_141	80.4977	CGCGGGACTTACATAGTAGTAAGATATTTGCTAGATGTTTGTAATGGAGCAGCTGCCACAGGGACGTTCCCTACGTGCAATGATTGGTGTACAGTCGGTTGCATTCGTAACAGTGCTGCAACTGAGCATGCAGACCCTTGCCTAGGAGTTGGCGATGATTGCGTGGCTAAGCTTGATAAGCTTGATAAGCTTTAAGGCGCCAATAAATGCCGCACAAATTCAAGGAAATAAGCCTCGCCAAGCTCCCACCCCGGACTTGGCCGTGAATGACAGTGCGCTAGCAATCGCAGATCCCCTCGCTGACCAGCTCTAGACATTGACTGTGCCACAAAAACAAAGAGTTCCTCAACTCGGTAGAATGT
7.1	SNP_15388_41	87.296	CAGCCCAGTCTATAACGAAATAGTCATTTATGCTGAGTGTGAGAATGAAGAATGAAGAAAAAAGCCGCCTTGGATTTTGTGGGAATAAAGTCTCCGGGACTGATGACTTCCAAGTGATGTAGAAGATTCAAGTTCAAATCCGTCTAGGTATGAGCTGTCGACGCTAGGGTAGATACGGTAAGCGG
7.1	SNP_6621_64	102.371	CTGCGGGTGCGAGTCGACGCTGATGATGTAATCCATTACACTCCCATCCAGAAGGAAGTCTGCAAGATATTGCATGACCGGATGCCTGCATTCTGGTTCGCGGTCATTGTACTGTTTCCAGATGTCGACTAGGCCAGTATCCATTGCCGTGATGCTCATCATGCG
7.1	SNP_29481_101	104.671	CCAGCAGAAGATCGTAATCAATCTGTGTCTTTTCCACCTCTCCGATACACCCAAAAGCGTGGTTGAGGGCTAGAGTAATGGTTTGGCCTCCCAGCCCATCAGCCTCTGAACGTTCCCGAACCTCGACCAAGGCGAGGTTTGTGGCTCGCACCAAAGCCGCCTCGACTCGCTTGCG
7.1	SNP_1028_20	108.165	CTGCAGCGGCATCGATGATATTTTTCGCCTGAGAGACTTCCCGGTCAAAAGCTACTTCGTTTGGTGTACGCTTCTGCTCGGCCGCGAGCTTGTGTGTCGCTGGATCGTTCATGTGGCCCCAGAAGTCTGTGGTTCCGAAGATTACATTCGCGCCCTGGAACGCG
7.1	SNP_31455_128	112.342	CTGCTCAAGTAGACTTGACCATTGGTAGCTGACTTATGCTGTAGAAGGTTGCCTCCAAGCCTGAGCTCAAGGGAAAGCCGGCGTCAGAACCGACGTCTACACAGTCCGCGGCCACCCATACGAGACACAGTTCCAAAGACAGCATATGCGACAATTCGCCTTTTATCAACCGCCGCGTCCTCGATGCG
7.1	SNP_6383_20	120.346	CTGCTGGTGCATCCAACTTGGCTCGATCCAGAATGTCGTTCGTAGGATGAGGTCGTGTAGCCAATACCGTCTGAGATGCAGGCGTCGCTTTCGAAGTGGCCAAGAATACATCCTTGATAGACTTTGTGTTTTTGGATTTCGGGCG
7.1	SNP_5902_157	133.305	CTGCTGCTTGGCCAGACCTACTTCGCCACGCATGAAGCGGCCAAAATACAAAAGTGCATCCAACATCTCCTCACCCGTCGGTATAATGTTCTCCTTTGGCAGTAGGAAGCCATAGCTACCCGTGTCTCGAAGCTTGATCTGGTACGAGTACCTGACTTTCATCTCGTGGTAGAAGAAATCCAAGGCG
8.1	SNP_3785_36	0	CAGCAGCCTGTTGCTGTCACGCTTAAGCGGCAAGCCAAGGTAGGTACAGATTACATTGTTAGGCTCGCCTATTCTCTCTTGTGAAGATTGTCCGAAGATAATCTACGTGTGAAGATTACCCGAAGGCGATCTAGGGTTGGCACTTGGGGAATGTCTATTAGCGCAGTGGAACTGCATTGAGATTGG
8.1	SNP_12411_116	30.7487	CAGCATTCACCGCAGATCTGACCTGTACCAATGCCCTGCATTATCTGTCTCTTCAAGCACCAGGCTAGCACACCTAAGCAAGAAACATCCGGGTCCGGCAGACGCCATCCGCCCCGATCGCACACCCATTGCGGAGAGCCGAGACGCACCAATCAGCCAACCACACGCCGCGACTTGCG
8.1	SNP_4649_62	35.1075	CAGCCCTGGAGACTAGCCGCCCCGTCAAAAGTCTGTCATCGAGATCAAAATGCGGTAATTCTAACCTCAATACACGATTCGTGTGTGAGGCTGAGGCTGAGCTTGTTTGCGTCAATGCGTGCTGAAACACTCTGACCAACGACAGCGCTCAAACGGCCCTGACATGTGAAGGGCG
8.1	SNP_5199_45	42.9638	CTGCCGTGCAGCATAGCACTGGGAGGATGGCCAGGAACCGCATCGTGGTGGTTGTCCCAGAGTGTAGTGTGTAGTGTATGAGGAATGTAGAGCGAGGGTCGTTAAAAGACAACAACGGTGGAATGTGTCAAAGACAGACAAAGCCCAGTCACGAGTGGAACAGTCATTCACTTATACAGCCGCG
8.1	SNP_3779_68	46.2653	CCTGCTCGAACGTCTTCAGTTGAGATGTGAGGCTTGTGAGATGCTCAACACGGCCACTATCGATTAACGATGTAAGAAGCGAACTGACAATGCGATCTGTCTACTTAGCATTTGACGAAATATTCCGAGCGTTGACATACCGGTATAGCCCAGGCTCAGCG
8.1	SNP_1479_147	57.0162	CTGCATGTTCCCGACTGGAGCCATCTGGTGTCGCGAGATCCTGTTCGTGGTCGCGTTTCGTCCCAGGTTCGAGGTCAATTGTTTCTGTCATCCTGGACCCGACGCGGGTCATCTCCGGTCCGATAATGCGTGTCGTCATGTGCCGATTCTCAATTGCG
8.1	SNP_14079_55	58.2069	CAGCTACGTGCACAAGAAGCGGGGCAGGCTGATCGACACGCCATTTCTCCTGACCTGTCCTCCCACCGTACTCAATCTTACCATTCGCGACAAGTGGCCTGTCATGAGCAAATTTGTGCAATACCGGGCAGTTAAATTATCCCAACGTAAAATTTCGCG
8.1	SNP_37645_58	62.8176	CTGCCTATTGGTTGCTGTAATAGACGTCACCGCGGCTGTCCTTAAGCTTGCCTGATCGGGTGATTACATCAGCAACATTGGGCGATCCAGCGTATGTGGAAACAACACGAGGTAGCTCCTTTCT
8.1	SNP_12606_51	64.0999	CTGCTACCAAGAAATAAAATATGCCAGCCAATTCCTTTTATGACAAGGTAATTGGGCCAGGGACGGGTGTCCGATGGTACAAAGATCTATGACGTACTGTTATGTTTACTGGTAGATCGAGCGTGCCGTAGTGACGTTTGCGTGCG
8.1	SNP_27677_96	67.9047	CAGCGTAAAGCAGCCTCGAGCGGTTCAAACGAAGGCAGGGTCGTTTGTATCCAATCGGTGGAATCGGGGATGTCGAAAGAAGCGTCCATGGGTCTGTCGCAAACTGCAAGTACTGGAGATGGCTGAGTGCGGACGGAGGAAGCGGTTGCGCTGGCATGCGACGCG
8.1	SNP_19199_32	71.3585	CTGCCGAACTAGGTGTGCCTTTTATTGAAATCCTAGGCCCTTCCGTCGTTTCAGGCATGTCTGGAGAGTCCGAAAAGCAGGTTCGTGAGCATTTCGAAAAGGCCAAAGAAGTCGCTCCATGCCTCATCTTTATCGACGAGATTGATGTCATTGCG
8.1	SNP_33340_54	72.4698	CAGCTAGTATGCTCCTTTTCTTAGAATCTGTGGTGTCGGGGTAAGGCCGTACAGCGGGTTCTGGCAGTCATAGCCAACCGGACTTTGGCGGAATGTACGATCAGTGAACGTATCCGAGCCACGCTTGGGTGCGGCTATGGTCCCCGCCTATCATGCCTGGGATAAATATACCAGCG
8.1	SNP_20816_12	76.7354	CTGCTTGAACAGATTCAGGAAGACATGTTCAAGAAGGCTGACAAGGAGTACCGTGATCACCGAATCCAACTTACCAACTGGGACGACTTTGTCCCCACCCTCAACGGCAAGAACGTCGTCTTGGTTCCTCACTGCGAGGGTGACAAGTGTGAGGATGAGGTCAAGGCAAAGAGCGG
8.1	SNP_310_14	77.8225	CTGCATGGTACCGTGATACTTGATCCGACGACGACATCAATGTTGTTAAACATTGACGAACAGTATCGTAGCTTAGCACATGTCTGCTCTTCATCTGGCTGATAGTACTCAAACTTAGTTCATTTGCCAAGTGATAAAAAGCAAAGCTCAGAATGATCGCGA
8.1	SNP_4240_154	78.9722	CAGCCGTACGCGTCCTCTTGGGTTTGTCCTCGGGCGTTGCATCGCTGGCTCGCTTTCTGGTAGGCAATGGCTTGCTTCCGGGCGAATCATTGTTGGATGGAGGTGTAGCGGTGCCCGTCATGATGGCGTCCTGTTACTATACGCGGCTCGTCCAGATTGGGTCGCTATACCGTGGGTGCG
8.1	SNP_24835_26	84.3694	CTGCCTAGAGGGTTGTTAGCACTATATTGATGATTCGGGCCGACGGGACTACTTACTTGTGCTTGTGTAGTCGCTGTACATGTACGACGTTCCACTGACAGTGGTGCTCTTGTCTTCAGTCTTTGCATCGTTTCTCCTCTTCAAGCCCAGTGCAAGCG
8.1	SNP_9713_85	87.4661	CAGCGGGACATAAAAAGCAAGGAAGATGCAGGTACCCAAAGCACGGAAGAAAACGCGAGTCACGACATTACTACCTACATACTTGGCTACAAGACATTACTACATGGAAAGTCGACTATTTAAAAAAAAATTGCTTCATTTACTTCCTTGGCGAGCAAAGTGAAGCCCCGCTCCTGCTATGCG
8.1	SNP_7443_31	90.842	CTGCTTGCGATGGATACGGGGAACCGGAGCATGATGCTTTTTGGGCCTTCACGGAGCTTGACGTTAGGTGGCCGAGGAGATGATGGCAGACCTAGATGCTGTGTGTGTGGCCTGAATTATGGGATGAGGGGCGGGTGAGATGGATGCTGAGTGTACTGCTGTGTACCGGTATGTAGCTTGTACGACTAGCG
8.1	SNP_7778_43	92.0923	CAGCTGGTACGGATGTGAACAGCACTTTCGTAATTGCATGACGAGATTCATGAGCTTCTTCCAAGCTCCCTTGTTGGAACTGGAGTCGGCCTGCTCCTTTGATAGTGCCTCTTTCACGATTAGGCTGTCTCCTCCCAGTCGCCTTCAGCG
8.1	SNP_4599_182	96.6503	CGCGAACCCGCTCACGGTACGTACGTACCCCAAGCCGCTATTTTTGGTGTCACATGCGATCCTCTGTACGAGCGTACATGTCATCAATTCCAGTTTCCCGAATTTGGTGGACCCCAATCAAGGATCGTAGTAGCTGCGGACACAACGGCAGGCGTGGCCGCTAGGGCAGCATAGCAAGAATTGAGGCGGATGTTGTCATGAAGCTGGCGATAAGGAAGGATAGAACGACCTAGGGATTTTTGTTAGTTGGGCAATCATGTCGTGCAGTTTGGTAGCGTACGCCGATACCCGCAATGTCTGGTTCTGCTCCGTTGGCGCTTCATCATTCAAGCCTACGCCACTTCTATGTCA
8.1	SNP_11393_83	104.404	CTGCATGAGGTATTCCACCTCGACTTGCTTGGTCAAGGGTATGACCCAGTCCTGTAATTGTTTTAGGGCTATACACTCATATACGAGATTGAACATACCTTGTACATGGCAACGACGGCATCGGCATTGACCTTGGACGAGCCATTGGCG
8.1	SNP_10091_11	106.731	CTGCAATACAAAGACTGTTCACAAGGCTGTATGCAGACCGCTCATTGGCCTCGCGACTTAATGCCACCTATCCCAAACGTGGTGTCTTCAAGGACGCCTGCTTGGCACCTGACGCACCTCTTGAGATTGATCAAAAAACGACAGTCGATCTAATCCATCAGTCGCCTCCAGTCCTTGCG
8.1	SNP_4600_152	110.309	TGGGGGATCAGTGAGCCATTGAGGCCGAGTGCTTGCAGCTCACTGAAGATGGCGTTCGGATCGTATTCAAAGGTAAGCGGAAATGGAGGTTGTTCGGTATTTTCAAGATCAGCCATGATGGCGAGAAATGAACGAATACCTATAACCATCCTGTCCGGTTCCAGATTCTCCGACCGCG
8.1	SNP_4055_162	111.446	CAGCCTGGTGGAAAGAGATGGAAAGTTTGCGAAGCGGGTCGTCTTTGCAGTCCACCAGATGTATGTTGCCTCTTTTGAAAATGTTCTGGGCATAGACTAACGATGTTCAGGTTTGGTATTGAGTTTGCACCCGAAGTGGTTCAAGCCGATGGTACAGTCAGGAACCTTGCATGGCGCTCGACGAGGACTTGGCTATTTCGCAACGAGCTCTAAAAGACCAGTTTAAGAAGCTAATCTTACAACCGCTCTTAGAGAATAAGGAGCTTCTTTGTAGCCTT
8.1	SNP_21852_9	113.694	CAGCCTTTGAAAGCTGGGTCAACGAACCAGTGTTCGCCGAATCGTCCATAATACTGATTCTTAACAACTTCAACCGCTTTATGGGGAAGATACCATACTCGCCTTTAGAAAAGGTGTTCCCAGATTACGTATCCAATGAGTCTGATCCAGAGAGTTCGGCG
8.1	SNP_5548_51	123.22	CTGCCGGTACCGCTACCGCTGCCACCGGTGCTGCAAGAAAAGTTTGACGTGTCTCTACCGTTATGCAACGTACTCGTAGAGGCCGAGAAGCCCACTTCGTCACCCGAGGATAATGTCTTCCGCATCATGGAGCTTGAGCACTGGATTCAAATGGCAAGGCTCTCGCCAGCCATGCG
8.1	SNP_10623_62	125.786	CAGCATCGCCCTTGCAGTACGAACACGACGACAAAGAAAACGACGCAAACATCGCTGATCCTGACCCCGAACCTGACAATCACGACGGAATCTCCATCATCCAGCTTCACAGTACAGACAGTCCAGTGAAGACCGCGAACTGTCACATCACCGCG
8.1	SNP_20882_5	127.036	GGCTGCGGATCTGCCAGGTCTGGGGCGCACCTGCCCGCAATCGATCGTCAGTTTGGGGCTTGCGAGATCTGGGGCACGCCCGCCCTGAGCCACCTT
8.1	SNP_39994_127	128.319	CAGCAGCGATGCGGGATGTACGATCTAAATCTGACTCAGCTGCTACCAACGATACGCTGATTGAAGAAAACCGCGATGCCACCGCCCTCGACACCATCAATTGGCTCGCAGGCGTGGGAGACATCTAGAGCGGAGGACGACCACCAGGCGACGATGAACATCAAAAACACCCCCCTTGCG
8.1	SNP_1540_97	129.569	CTGCGTGTCAGCGTTTGCCTGGTCCGCGGTCGCGTACCGAGCGAGCGATTTGCTGGGCTGGAGACCTTCGCCCTCCTTATCGTCCAGGCTTGACTTTCCTGCAATGCTACCTTCAGGCGTTGGCTCGTCTGAGACGGTGAGCTGTTGGATGGCTACGAGACGCGAATAAGCG
8.1	SNP_32875_167	132.87	ACGATCAGCAACATCCTTCAGATGTGAAATGAAGCGAGAGTTTTTCTGCCCTGATGTCGCACGGTCAGGTGCGGGTATTGTTGACAGAAAACTAGGAAAGAGTGTATGTTGTATTGAATGTAGCATCCTAGCTGAGCTTATATAAAGGTCATCGCACGGCGTTATTAGTGATAAAGTTCCCGATAGCG
8.2	SNP_26747_91	0	CTGCAGCCTTCTCTGCACAGTCTTTCATGAGAGTGCTGAAACATTGTGATAGGTCGTTACTGCCTCGAATCGGCACAATGTTTGCAAACGCCCCTAGGCATTCATGGGTCCTTGCTCCGGCCGATTAGAGTCGCTGATTCCAATCGAGATCTCTTCAACGTCGGCGAATCTAGCGAGGAGCG
8.2	SNP_3881_79	17.9781	TCGCGTCACTAGTAATGACGAGGTCGTCAGTTCAATTCTGGCGGAAGGCACTTGAAACTCTGTTTTTTTGCCCCATTAACTTGCATAACATGTATCCTGGGCGTGCTCATTTTTGCTACTCCTGCTGCCGCATTAGCTGGCTGTGCGGGAATATGGCTTGCTGGCAGCCTTTGTACAGCTAGGTGAAGGTACTTCCAATGCTCTGCTAGACAAGGAAGC
8.2	SNP_7563_46	17.9781	CTGCATAGCCCTGTGGAAGTCCTTGTTTTCGATAGCAACAGCGACTTCTTTGGTCTGTGCAACTGCTTCAAGGAGTGGCCGACGGACAATCTTGTTCTCTTGCATACAAATAACTGGGCTGGGAACGTCAGGCGTAGCTTCCAGTACCGCCTTGACAGCCTCACGTGGTGTAGTGAAGCCATGTTGCTTAGCCAGGGCTACAGAGTCCTCGTGCATTTCAAACTTTGACAGCTTGCGCCCTGAGCGAGCTGAACAGACCTCGATCGAACTCTCCTACACAACAACACCAAAGCGCCCATCTCCACTTTCTGCAGCCGGTTGAACCTGCGCGGGATGCTCGCGCCAGGTATCCGCAGAGACGCAGGCCCTCTTACACTCACACTCAATTGATACCCACAC…
8.2	SNP_5032_58	20.5119	CTGCACAAGGTCTTGGGTGGGCACGCATGACAGCAGGCCATGACTTTCAAAGGTTGGTATTGAAGCCGGGTGACCGAAGTGTTTCACGTCATCAAGTCGGTCCCCTGCATCGCTCTCGCTCTCCAGTGGCTGTGCTATGCCAAAGGTTTAGCCACAGTCCACCGCGAAGAACGGGGAAGGCGCGCG
9.1	SNP_19739_95	0	CAGCGTTTACCGTTTTGGGTCGCCGGTAGCGGGGTCCGCCAACTATGAAACCTGGGGCCACGACAACTTTCCTGTCCGCATTTTCAACAACATAGTCTTGACTGAATCAATTGCAACCCTCGTTATTGTATTGTAAGAAGATGGCG
9.1	SNP_8819_90	4.11888	CAGCCAAGTTTTTCACTGTACGTCTTGGCTAATAAAGCGAAGATTTCGTGCTCACTGTTAGCGTCGGTAACGTCAACGTCCACAGCCCAAGTTGTGGAGCTTTCGGAGTTTTCAGAGCCCCAGAGCAGGAACACACAGCTCGCG
9.1	SNP_5930_72	6.68523	CAGCCAGTCTTTGGAAAGTCGAGAGGCCCAACTACTTTTTCACGCGACCATTGCTTTCCTGATCGCTGGTTCTGGTCCTTCTTTGTCTTGTCGTGGGTTCCAGGATCGGATATCTCTGTCGTAGGTGACTTGACCTCAGTCTTTGCATGGGTCTGTGCACGGTTCTTTGTAGGCG
9.1	SNP_13663_153	7.82179	CAGCCTCCGGAAACCGAAAAACCGGTGCTGTCGTATTAAACACGGCAGGCTGTAGCTTAGGCGGACTATTCTGCCGCGATTCGGTGATGTGGTGGGAGAGCTGGGCGAGCTGCGTGAACACGAGGTTACGGTGAATGGTCGCGTTTGGGGAGTTTGTTTTGGGGTGCTGTTTACGAGGGGATGCGTGTTTACGGGGAGAATGGTGGGGGGTGCGGGTTTGCTGTGTAGGTGCGAGGAAAGGCGGGTTCTGGTTGGGGAATAGCGGTGCG
9.1	SNP_13651_29	11.2362	CTGCGAGGCTGGAAGCAGTAGAGGGGGATGACGGATAATTGTACTCGACAGGGAGAACACCAGTGAGGATATGAGCTAGTGCGGCATCTGCGATGGGTGTAGAATAGGCGGTAGACAAGGTAGTTCCAAACGAGGGCAAGTCACGCTTGCTTTTTTGCG
9.1	SNP_4524_46	18.0191	CTGCAATTCGTCTTCTCTCTTTCCTGAACAGAACTTTTAAAGGTAGAATGCTGTGTTTACTCCTTGACTGGGCAAAAAGTCTGAGCATTGGCATCGCCATATGCTACGCAATCAGCATTAGGGACGCCACTACACTGTGTCTTGTCAGCG
9.1	SNP_15730_30	19.1957	CTGCAGAACTGGCTGCAGAGGCTGAAAAGAGTAAAGAGGCGGCAGAGGCGGCAAATACGCGAGGCATGCATGCATGTTTACAAGGCTAGGGGTCCCAAGTATCTATTCTGTGGTACTTTAGCGTGGGGGGTTATAAGAGGACTCTCCTGTTGGGAAACGTGTGGGTGCGCGCG
9.1	SNP_22313_43	21.6073	CAGCTGATTCCCTTAGACCCGCCTCTTTCAAGCCTATCCTTGGATGCAAAAGGTGATCTTGGTCGATATATTTCCGCGGGTATGACTGGATGACTGGCCGTATTGCTTAGGACGGCTGTGCCGCCGCCACCCTTTTGCCCAGATTCGCCTCCGTTTGTGTTGCGAAACGCGT
9.1	SNP_24293_41	22.8733	CTGCGGCGACTGCCTGTTCCTTCTGGGCCTCAATCTCCCTCTGGCGTATGTCGTCTAGCTTGGTGCTCCTGGGTATGTACGGGGTTGAAGCGATCATGGAAGCTTCGTTGAGCTCAAAGGTAAGGTCCCATTCTTGCGACTGGTCGACGCG
9.1	SNP_15614_224	27.8901	CTGCTCAATGGCGGACTTGCGGCGAGGGCTCAGTACATTATGCAAGGGCCTGGCGAATGGCAATATTCGCGCGATGCCTTCGTCACTTGATCCTACTACCACCTTGACAAGGTCGGTGAGACCCGCGAGGTCGACCAAGGACATGATAACGGCAGCTTCATTGTAGTTGTCAACGACTCTGTTTCATATGCAATCAACTTCCCTTTCCTTTCTGCTACGCAGCAACTCCCAATCTTCTAAATCTTTGCCAACTTCTATCCTCCAAGAGCTTTCACATGAGGACTAGATGTAGAACATGGTATCTCTGAGCTTCGAGTGAATCTGCACATCAGACGCATCAGGCGCAGCGCCAGCACCTCCAGCAACAGATGTGCCAGCGAGAGACGGCGCCGCACTCGG…
9.1	SNP_28569_14	31.4254	CTGCGGGGAACAGGGTATTGTCTGTGAGTTCTAGGATGCTGGTGGCTGAGGCGGTTGTATGCACTTTGATTGATTGAATCCTGCTTCTCCGTAGATGGACTGTAGTATTGGATGCACAACCCTGTGTAGAATTCCTCTGCCAATTGACCACCGGATCCTAGGGAGATGATGACATGCGTTGCGCG
9.1	SNP_16373_22	38.132	CAGCTTGCTTCAGAGGTACCTCGGGTAATACCAGAAACAGAAAATAGCGAAGACTAGAAGCCTCGCCAGCGTAACCAAGGATCCCTGGGGATCAGATTCGAGAGAGATGCAAGCCCTGGACGATGTCATGGAAGCGAATGTAACCAGCG
9.1	SNP_4209_35	40.261	CTGCATGGCTGTTTGCACCTCGTCATGGACAAGCCGAGCTGGACGAATGGACGGCGAGGCTAAGGGAGGTGTCTCCTGGTATTCACATTTGGATCCAGATAGGAACTTTGAAAGAGAGCGTTGAAGCGGTTAAGAGTACACATCGGCCAGATGTGCTAGTCATACAAGGCG
9.1	SNP_18230_28	41.2611	CTGCCGAGGAGAAGAAAGAAGAACCTAAAACTAATGGTGACTCCAAGGCAGAGGAGTCCAAGGAAGAATCCAAGGACGAGACTGAGAAGGATGCCACAGAGGACAAGTCTAACGAGAAGCCCATAACCGACAAGAAAGAGGACGCTCCCAAGACCGGCTCCAAGCG
9.1	SNP_23882_55	42.3365	CAGCCTCGCCGTACAGGCCCGCCTCCGACATCAACTCCCCCGACGGTTGATATCTCAATGCCGTCTACTTTACCTCGATCGCATACCGACAGAGATCTACAGAGGAAGACACTGGGAACACCGAATGGGCTGGGTGGTGTTTGGCGATCTTCTCGCGCG
9.1	SNP_14614_65	49.3591	CAGCGAGGCAAGCTGGACCATGCCATTGAAATCCAGCTAGACCCCGAAACTGGAAAGCTGCCTAGGAGACAGATACTTACCAATCACACTAGGCAAACTACAAAGACTTGTTATTCGACAACAAGGCTAATCGTGAAGCGTACAACTTCTGGGCGAAGAAGACCCGGGCCCGGATAACAGATCCGGAGAAACGTGAAATCCTCGCGA
9.1	SNP_9260_40	52.6246	CAGCCTGAACTTCTTCAGTCCAACATTTCAAGAACAAGGGCTGAAGCAGGGCATACCCCTCGGCTCCTTTGGCGTGAGCAAGGAGAATCACGAACACCGCGTTCGCAAGCCCGAAGAACAACATAGACTGCAGGACCTGGAGGCTAGACAAGAGGCTGTAGCGCAGGGTGCACGAATGGGCGCGCTCGACTCCTCCGTGGACGAGATACTGAAAGGCGGCTAAAAAATCTGGAGAAGGGAAAATACGCAGAGAGACAAAAATACTGGCATGAGATTGTGACCGTGTCTGACAAGGGATGGCCCATCCAACGACTGCGTCAGAATGTGCG
9.1	SNP_8063_15	53.6664	CTGCACCGGGTGACGGCGTAAAGGCCGACGACGCCCAGGTTGATTATTAACATGGAGAGAGAGAGGGTGTGTGTATATCCGCCCAAGGTCCGGTCTCCGCTTTCCCTAACGCCCGTACAGGTGGATGCGGGCGAAAGTCTTTACGACCGACGGCGACGGGGCATGGTAAGCCGCG
9.1	SNP_19012_43	55.7294	CAGCGACAGCGGTGACATTGCATTTTGGGATCTCAACAAAGGTGGTCGCAAGACAGGAACCTTGCGAGGAGCTCATAGTCCACCCCCGTCTGCGAGCGGTGGTGTCGGTGGAGGTATCAGCAAGATCGAGTTTTTGGTTGGGCAGGCAGTCATTGTATCAAGTGGCTTGGACAACGCG
9.1	SNP_14447_31	56.7197	CAGCTGGTGGGTGGTGCTATTAAGTAAGTTCTCATATACATATGTCCCTTGAAACGAACCGCTGACATTGCCGATTCTCAGTCTTTCCAAGAACCACGAAAAGGGGGTCGTCGGAGGTGTATCGCCGGACACCTATGTCGCATTCATGATAATCGAGTGCATGGCG
9.1	SNP_11338_91	57.7299	CAGCTGCCTCGTCTGCAGCACAGGGTTGTGGTGAAATCCCGACGGTTTCGTTCCAACCTCTATCATCCAAGAGACGGGGCGGTGCTATCCGGCAGGCAATCCACCAACACGGGCTCGTAATTACTCCTGCCTATCCGTATTCCCAACCTCCGCCGCCTTCCACCCAATGGACCCGAATGCG
9.1	SNP_22341_148	58.7939	CAGCATCTGGCAAGGCCTGGTACTTGCAAAAGCTTGTGTACGCGGCTCTCGGTCTTCTAGAGTATGGGAGGGTCTTGCAAGGCTGATGAGTAGACCGTGGTGGCAACGTGTTTGGATTGTCCAAGAGACAGTCCTATCCCGGAGAGCAACCATTCACTACGGTATGCTTTCCGCG
9.1	SNP_17413_18	59.893	CAGCGAGTTATCCAGATAACGACCAACAACGAGGAGCTACAAGTGTACGCCGCACAGACTATCCTACAGTACATTAAATCAGATTGTCACGAGACGCTGGTAAAGATTGGAGGATACCTACTCGGAGAGTTTGGGCACTTGATCGCCGACAGCAAAGGGTGCAGTCCGATCGAGCAGTTTCTAGCGTTGAGCG
9.1	SNP_25626_286	60.9801	CGCGCAGATACAATAGTAGACAAGCGTTGTGTTTAGCATACTCTTGCCAGCTTTGCTAGCGGTGTCCGCTTACCAGGCTTCCGCTAGCGAACCCACATTTTAAGCACGGCAGCCCAAGGTTCTCTGGACCACTTCATGATTACATAGCTGCGTTTGACCTTCTGGCGGGATTGTGGTGTCGGGAAGGCCCTTGATGTCAGTCTTTAGCGTTTCTGAAGACCTGTTGTCCAGCGTTGTGGTAAAAGAACCCATTGCAAACTTTGACTTGTTTGTGAAGTAGAAGATGAGAGCG
9.1	SNP_10598_56	64.2104	CAGCTTTTGGTTTTCGCTCCTTTCGGAAGAACTTGAGTGATCCTGTCGAGGTGACGAACGATGGTAGATGGGGAGTCGCATCAACTGCGTTTGGGGCTGGTGAACAAAGCATCCACATGAGGAAGTCAATATCGTGACAGGATTTCGTCAGTAACGAAGGCG
9.1	SNP_6693_111	72.8047	CAGCGTAACCTCCTTGGTGAAGCCTTGCTTCTGGAAATAGCCAGTTGCAAAATTATCAGCATATGTTAGAAAGTGCATTACTGGAGACGTGGCTTTCACATAGTCTTTCAGGTGAGCCATGAGATGTGCTCCATATCCTTTGACCTGTTGATCAGATGATATGGCGCTTCAGCTTCATAATTGACCTCTTCACCAAGCATGGTTGCGT
9.1	SNP_7518_122	73.8801	CAGCCAAAGTTATCCTCGGTCCAACAGTCCATGACGGGGTCAACTACCGTTTTCTTGATATGGCTTTTAGCGAGGAAGATCCAGCGGTAGCGGATACCGCTCTTGCTTATCCTCACGCGAGGGTCAATCAACTCGATGCTTCTGCCTCTCTTGACGGGGTGAGGGGATTTGCGCATGTCGCCGGCGAAGGCG
9.1	SNP_7575_63	76.0554	CAGCTATAGTGTCTATATCGTCATGATGCTTTTGCCTCTATGCTCGGCTGACCTTCACCGAAATCTAATTTTTAAATAGTCTTCTCCATGCCTCACTTAAGGTTCAAGCTAACAATACTATCGACTGAGACGCGTGTTTAGCACTCGTAGCTTCACAGAAGCG
9.1	SNP_13878_77	79.1845	CTGCCTGGGCTGCCCAGATGCTGTCCACTGAGGGTCATGAGTCGAAGAATATGGTTCAGTTAGCACAACAGCAGTTTCTCGCTTTGGAAGCCACAGCATGAGATGGGCAGGCTCTCTTAGCAGTTGAATATATGTCATTCCCTCCCAGCGTGTCTCGTCCGCTTTCTCTCTACTAAGTGCG
9.2	SNP_6224_36	0	CAGCCATGTCATCACCTTAGGTTCAAAGATTACTGTACTCAATCATTCCTATGTGCATCATTATAGGCTCTCGTGGCTTACAAACAGTATACACGTACCAGGCGGGCGACGATATGCATTGCATAGCCGACAGCAATGCG
9.2	SNP_11371_82	1.28233	CTGCCCTGTCCAGGCTGTTCGAGTTCTAGTCCATGGACTCGAAAAGGACACGGCGAAGCTGTTCAGTGAGAATCTTCCTTATACTCGCTACTCGTAGTCAGATACTGACGTACGTAACAACACAGCCAAGTACAGTGTGGGTGCCCAGATCCGCGGACAGCAGGGCG
9.2	SNP_34594_60	3.75348	CAGCAAGTGTGGCGAGTGTAGAGTAGATAGTTTAGTATTGAATCCCACTTGTACAGATTCGCGTTAGTCGGATGATAAGAACTGGAGTCTTATTGACCTGGCCAACTAATGTGTTTACTACCAGCTTGGCTCGTAGCTTATGTCAACCGCACATGTGGGGAAACAGTGGCATAATCACAGCCTGCG
9.2	SNP_4607_91	13.5545	CTGCGTGTGACGGCCGAGGGCCTGGGGCAGGACAGCTACTACGTGCAGAGTGTCAGGGTGAACGGGAGGGAGTGGAGAAAGAGCTGGGTTTCGCATCGGGATGTCATGGTCGAGGGGGGGACGATTGAGTTTGTGCTGGGGGCGACGGAGAAGGTTTGGGATGTTGAGGCG
10.1	SNP_9427_15	0	CAGCTCCCCGTTATTGACTTCAGGGTTGATGTATCCCGGATGTTCATCGCAGAGCTTCATTTCATGCTTTTCAACGTCTGGCTCAATGAAGAAACCCCGATCCACACCATACAAGACAGGTAAGTTTCGGTAACGCGCTGCTTTCGTTGGCCGGACAGAGGAAGATGCG
10.1	SNP_2540_46	9.05287	CTGCAATATACGTCAGTTCTGGTCGCGACAGCTATGCTTGCTATAATTCATACCTCTGTATCCACCTCGGGCACCTCAGGCCCAGCCTCAACCTGCGGGCCGTGTGACTTTGACATTCTGCAAGATTTGCAGGCCGAACAAGTTCTGGCGCGTAGGAGACTCGGCTTGGTGTCGCG
10.1	SNP_7422_83	15.4986	CAGCCGCCGCAAAACACAACCCGGGATCCCAAAAGTTCGCCTCCTGCCTTGGATCTCTAAAAGAATTACTCGGCCTACACCTTCCCTTCATCACCATCTCTGTCGCTCTACACGCAGACGTCAGTATCGCCGACATCGATCTCCGAGCCCGTAACCTACGCCG
10.1	SNP_31687_77	20.3922	CTGCAAGGGGATCATGCTTGTTTATCTCGTTGAAGAACTCGACATATGGGTACAGGCCAATGCCAATACCGTGTATAAAGAGGATAGGCAATCGCGTTCTAGATGTATGCGGTCTATACCAATAGTGCAAATCGGGCG
10.1	SNP_2064_67	21.612	CTGCATCAGAACACCCAGATACCTGGGGTGGTTTGATTGACAACGAAGGAAAAACTCCTCCTGTGTTATTCATCAAAGATGTGCGTATACAAGATGTAGTTCGCGTACAGGATGGCGTCCCACAAGTTGCGATCACCGACTGCCCATAGAGAGAAAGCGG
10.1	SNP_23043_12	25.3225	CTGCCAGTAATACAGAATGAAGGGAAGAAAATATAAGTGTGTATAGTTTAAACAAGGCTTGTTGCAACCGTGTCCATAAGCCATCATGCGGAGGTGGTCGTAACGTCATGGTGTGACAGAAGAGAAGGGAACAAGGAAAGTGTGATAATGCGGTGTTGTCCGGCG
10.1	SNP_3212_107	28.6607	CTGCCACCACTTCAACTTCTCCCCACAAATCGCCGCTGTGGTATCCAGTCAAGAGAAGTCATAGTGTTAACTCCTCGTAACTCCGCCGCTCTTGCCATGTCCGTTGTGTGGGTTGTATCGGGTGTGGTGCGTTTTTGAGTGAGGGCGAACGCGGAGTTGTTATCCCACGGCCAGCG
10.1	SNP_27969_121	29.7135	CAGCCTTCTTGCGTGTTGACCATCGGACACGGCTTTTTCGACAGATATGAGTGACGCTGGATATGAGCTTGAACCTTGTTCATCATCAACTGTCGATCTTCGAGTATCGAAAGCATCCCACCTATGGCGGTTGAACGTTGATGCTTCTTCAGGTACACTCCGACGCG
10.1	SNP_7184_32	30.8373	CTGCCAACCATCTTACTGTTACCTGTAATTCTTCAGTCATGATAACTAAAAGCTATGAAACAATTTCTACGTACCAGCTCAGTACAAGCCCTTCCTCTTTCGTATGGATTTTCAGGCGTGATGGCTGATATAAATGCACATGCCGCAAACTCACGAGTACATGTGAAGCG
10.1	SNP_1498_13	32.028	CTGCCCGGCTTGAACGAGTTGTTCAGGAACTACAGTTTATGGCCCCGGTGGCAAGAGCAGTACATGGTGAACTAGCATTTATGCTCTGGAAACCACGTCAACCTTGCTAATATGCCGCGACAGCGATGGTTTCTACGGCCTATGTTATTCCGATATCAAACTTAAATCTCTCGGCGA
10.1	SNP_13365_297	37.8684	CTGCCTGAAGTCCCAACTACCATGCCCAACGGTCGTGCTTCACCTGCTGATTCTCTAGATTCTTCACGGAGAAAACCCCCCGTACAACCGAAACCGCAATCGTTGCATGGTCGCGCTGTCCGCCAGAGCTTGTCGTCAATACCCGGCGTAAACGATCTCGCTCAGCGCTTCGCCAATCTGAGATCCACCCCTCCAGTCACTACGACCTCGGCACCACCCAGTCAAGATCTCTCGGTCAAGATGCCCTCGCCAGCAGACTACCACACCACAAACCGACTCGTGGGACCGCGTGGCATCCCGTCGCAGCCTTCGTCCATGCTTCCGCCTTCTCTGCCGATGCTGCCGAACATATGTCTGAAGCTGTGTTTCAGAAGCGGAGCGAGGATGCTGAACCTGCTA…
10.1	SNP_1388_91	44.4275	CAGCGACTGGTTTGAGAGCCTTGCCGAGGTTGCTTGCAGGACGTGGCACCTGGTGGCGACCGTGTGGCAGCTTCTTTTCATGTCGGTTTGCTTACGTCCTCTGAGTTCAATCCAACATTGAATACGCGTTCAAGATGTTAGAGAGTCAGTGTTGTATGAATGGATTGCGTATGCTACTCTCCTGACGGTCAAGAGGGCTATGTGCTGTCGATTTAAGCGTCCCAATTCTACGGTGTAGCG
10.1	SNP_3528_8	46.512	CAGCTGGCGCCAGGCGGACTCGCTTTCCCGTTGCTCAAAAACTGTTGATGGCACGAGATCGGTAGGAACAGGAGAGAGTGCAGGGTGCGGGTGGAGTGCGTGATAAATCGTACGAGGATCCGATGCTAGTGAAGTGGATGAGGCGGCTTGTTGCATCGCCAGGCGAAATGCTGACCAGAGCG
10.1	SNP_9344_14	51.8514	CTGCTCCCTCTCTAGGTGCTACGTTCGGATATCTGATGGCCATTCCTCTTGCCGTGGCTGTTTTGTAAAGGGGTCCACGTTCCAGTCTACTGTACACGACCTATCTGGGTGCGTGATACGTGAGGGACCAAGAGAACATGTATAATATCAAGCAAAAAACATACATTCAAGCGCG
10.1	SNP_442_142	53.9579	CAGCTAAGTAGGTAAGTAAGTACGATAGTTCACCGGGGCCGGGTCGCAAGGACTGGACTGGCCGGCTAACCAGAGTAAAGGTTAATATGCCATTTGAAGTCTGGGTCCAGCAGAGTAGCTGGAAGTGAGAGTTACTGCTATGCTTACCTACCTAACGTAGGTGTGTGTGTTAAGCG
10.1	SNP_4638_21	56.0868	CCAGCGTCGAAGAAGATTTCGTGCAGACAGTGTAGCTTTTAGATCAGTATCAGTCTGCCAAGCATGTATTAGTGGATACATACCAGTTGATGTCCCACCGCCGCTCTGTGGCAAAATGCCTTTGTAACTTCCACAGCTGACCATTGCCCTTCTGCAACTTTCTTCGCGATAACGTCTGCG
10.1	SNP_15474_63	57.174	CAGCCTTCAGCCCCGTCAAGAAGCTGGACGAACAGCGAATCAACCATGCGGCGGTGGTTAGCCGAGATCTTGCCGTCTTTGCGGTTTACCAGATCACCTGCTCGTCCATCAGGTTGATGTGCTCGGTGCTGACATGCTTGAGGACAGCGGTGCG
10.1	SNP_14297_10	60.4755	CAGCGAGAGCAAGTAGGCCGGACTTATAGGCACGCTGATATTATTCCTTGGATACACCAGTCCTCGCGGAGTGCAGTGTGAAGATAGGTGTGCAGTAGTTCAAGGAGAAAGCGGCGTGGGTGTTGTGCCTAGAAATTCAGACAGGGTAAACACCTCGACCGACGCATGCGGAAACGCGCAGGCCCTGGCTGGCG
10.1	SNP_2235_28	79.4176	CAGCACCTTTTGCTCAATTTGCGTCGCGATATCCGAGATGAGATCCACTCCAATCATGACTCCAGTTCTACGGACCTTCTGAGCCGTATGCAACCCTTGAGCTCCGACTTGAGTATCTCGAGAAATTCCCTGCCGCCCTTCACACACAGCTCGATCAAGTTCTCGTTCTCAATAATGTCGAGTGCGA
10.1	SNP_3673_36	80.4382	CAGCTCAAGATTGCCGACACTGACCGTGAGCATGTAGAAGCAATTCAAGCATTGAAGAAGGAGTTCGAGGCAGGTCATTCCAAAGACATGGAGGCCCTACAACAGCAACTCGAAGCTTTGCAGAAGCAACACTTGGACCTCACCGAGCAGAAGACATCTATGGACCAGGCG
10.1	SNP_8471_139	81.4587	CTGCTGTATGGTTTGCGAGGTCGTCTTGTAACTCTTTCTTTGTCTCAATGTGGGACGCTATCTCCTCGTCCTTGAGTCGCAATTCATCCGTGTGCTGCTGATGCAGAGATTCAATCTTGGACTGCAGCTGTTCCACCACGACTGAAGACTCAGAGGACTTGGATTCCAGAGACTGCTGTGCTTGTTGCAGGGCCTCTTTGTGTTGTTCCTCCCTTGACGCGACTTCGGTCACATACTCATCGACAGTCTTGGTCAGCTCGTTGATCTTAGCATCGTCG
10.2	SNP_3422_64	0	CAGCCAGTTGTATTGCGTGCGATAACGACCAGCTCAGCACCATCTCCTTTTGGGACCCCTGAGCTCGACTGACCGGATGTTGATGTTGAATCTTTACGTGCTATCTAGACCTGGACTATACAATTTCCGCTTTTGTGTGTGTGTGTAGGTGTGCACGTGAGCG
10.2	SNP_973_91	14.2636	CTGCCCATCTCGTGGGCATGTACGTTTGAATCGACATTCTTTTCCACATCCATCTCAGTGGAAGGAAAGCCTCGTACGGGTCGCACCGCATCAGTCGCAAGGTGTTCGGACATGGTAAAAGGCACGCCAAGCAAGGCTGGATATGAGATGATGGCG
11.1	SNP_39596_12	0	CAGCCTGCGTGTGTTCCGTCGTATATAGGAAGGAGCGGTACATTTCCCTACTATACGTAGCCATGCATTATCTATTTCCACTATAGAAAATACTCTAAAGCCTATTTGTGCGACTTCCCCTACTTCTATCATGACATGATAGTTCTCAAAAGAAGCCACATAATCGTCCCACCTCTAAGGCG
11.1	SNP_14249_120	14.8823	CAGCCGCTGCTGCCAAGGACGTATCTAGATTAGCGACTCGTTTGCTCATTGGCGGATGGTCAAGGCGGAAGGCCCGCCTTATCAAACATTGCAGTCGACGTACGTAAGTGCGTAGGTGTGAGGAGTCTCCGGCAACGCAAAATTGCTGGGAGAGAACTTTCCATACAGGTGTATGCTTGGTTCCTCAAGCG
11.1	SNP_13688_149	20.7227	CAGCTCAAAGCCCAGACCGCGACCAACAAGGTATAGAGAAGACTGATATACGTACTTCTTCAATACTTACCTCTCCTAGGCTAGCAATGTGTTCATCACCACGAGGTTCATGCCGTTGGTAAAGACCGCTTTAGAGAGTATCGAGGACCACAACGAGAAAGCG
11.1	SNP_30228_68	23.3919	CAGCAAAGGATAAGGATGCGGGATGTGGGCATATCCGTTTTTCATGTCGTATGTGACTAGCATCTCTGTCATGCCAAGTTCTGGAAGATCCGCTCTGAAAGCATTGTTCTGCCGATGCATCATCTCCCATTTCCTAGACGAGCG
11.1	SNP_30045_9	24.7255	CTGCGTCTGATCACACCGGAGCGCCCTGGTATTGGAGGCAGCCAGCCTGATCCAAATGGTACTCCTCTCAGCTGGCCTGGTAAGCGAATTAACTCTATCCTGGTTATATCTTGACTAATTCGATTAGATGATGTACTCATAATTTGCCAAGCCTTGAAGATCACCAAGTTCTCCATGCTTGCGCAT
11.1	SNP_6928_38	33.0365	CTGCACTGCCGACAATTGCCGTTAGTCCCGATCTCTTTTTCTCTTCTCATCATTGAACCTCCCATCGCGAATACCATTCTCGATCCCAATGTTTCTCAGACATCTGCTAATATCCATCGCAAGACGCTGAGTGCGCTTGCCATAGTCGGCTTGGGCCTCGTAGGCATCTAGCGGACATCCGTTTGCGT
11.1	SNP_18670_117	36.9405	CTGCTGTTGAGTATTGCCCCATCAGTTCGAATTGACTCATGAGGTTAGAGTCAACAGCGGCTGATGATGGACCGGAGAACAGCCCCCCTGGAAATAGACCACGTGCGGATACCGATGAGTCTCTCTCCTGAATAAGTGGCG
11.1	SNP_13431_99	39.4117	CAGCTGGAGCTGTTGCTCATGCGTCGCCTTGGCGGGAATGGCTCGGACTTGCGTCGGGAACTGTCGGGTGGAGGGAATGATCCAGGTATATTGAAGATTGGATCTTCTCTCGGCGGAAGTGGCGACAAGATTGGCATCGGCTCCAACATGCGCTGGTACTGCATGTTCAGCGCCGCGATAGAGGCCGCACGCGCCTTCCGAGTTGTCTGAAGGAGGCGGACGAGGTGTGAATGCGAAGATGACGGCGCCATATACGTGCTCAGCAGAAGATCTTGGTGTATACTGAGGAGCGTCTGTTGAAGCTGAATGATCTGCGTCTGCAGCCATGTCCCGGCGTAGATCTCAAAGGATCCCGTGTCGATCTAGACGAAAGCTGCAACGCGTGAGGTCTGATGGCCG…
11.1	SNP_1377_20	41.8232	CTGCCAGAACATGGAAAGGTCAGAGGAAAGGTGAAGATTAAAAGAAGTATGCATGTGTGATTAGATGCGAAGTCTGCATCGTACTTTTCACGGTCAAGATCAAGATCAAGTGAGAAGTGAAGTGAGAAGTGGTGTACTACCTTCCAAGCG
11.1	SNP_39647_90	45.8317	CAGCAGAGCATGGTTCCCACGTTGCGATACGATCACATATGGCGATCACCAGAATCCTACATCGTTCGTTCATGGATGACCGTTGTACAAGCCCTGGTTGATTCTGCATCAGATGATTTTTGGTGAACCTATCTTGGACCGCG
11.1	SNP_17709_8	49.9506	CTGCTCCGTGATGACAAGCTTGCGTTTACCGCCTATATTCGCGTCGTTGAAGACGAAACCAATTGTTTGTGGGAGCATCCCATTCGAGAAAACCCCTGGGATAGCTTCGCGATGACCGGCTTGCAAGGTCTCATGCTCGGAGAGGATGCTAGCGCG
11.1	SNP_4586_93	53.6611	CAGCGGGACCGCCGAATCGCTCGGTCAGCTGCTCAGTTGGTGGACGACGTCGAAGGAGGTAAAGGTGTGGGAAGTGCGAAGAAGGGGAAGAAGACGGCGAAGACGGCAGATGAGGGTGTGAATGTTGAAGGGAAGAGGCATAGGGGAGTCGGGTTGGACGAGGCCATAAGGGAAGCAAGGAGCG
11.1	SNP_6081_113	56.1949	CTGCGTACGTTGCCCCTGTCTCTTCATGTCTCCTTCCCGTCATTTCGCTGACATGCCCCCAGTGTAGACAACACAAACCTCAACCCTTCCTCTCCTTACACATTCTACGACGCTACATGTCCGTCTGAAGTTCCCGTTGGCAAGCG
11.1	SNP_10669_60	61.3412	CAGCCGAACATGTCCCCCAACAACGTCGAGGTACTCCTACAAGACAAGTTCGTGCCACTGACACGCTTCCTGAGCACAAACTTCCCCAAGTACAAGACACCTGTTGGCGATGAGGTCATGTACCAGTGGTGGAAAGCAAACGGCAAGAAGTTCAACTGGACAGGTCTGCCTACCGAGCTGAAAGAGCG
11.1	SNP_10901_107	68.3638	CTGCCTCTTTCTGATACCAACAACATCATTGTGACGACCCAAATTACACAAGATACGGATTCAATCACCTCATTCTCAAGCACTAGGATGCTAGCCAAAGCCAATACCATCGAAGATACGACTATGGGCATCTCCAAACCTCAGCCCGAAGACATCGAAGGCCAGCG
11.1	SNP_12878_53	71.8176	CACGCGCTGTTGTCGATGTTCGCGGCGATCTGCAGCCGATTAGTATTCAAACGCACCAAAAACATTCGGGTTGAAGACTTACCAACTGGTGCCATAACGATGACTATCCTAACAATTGAGCTTAAGTCTGTTGCTGTCGCGTCTATCGAGTTGAAGATAGTGTTGTGAGTGCAATGTCGACGCG
11.1	SNP_1060_70	75.1935	ACGATCTGCATTGGCATCTGTACTGGGGGTGTTGGAATCGGTCACGGCTGTGTCTTGCTGGGCGGTCGAGTCTTGATAGGGTTCATCGCCGTAGATGTCGATGTCGAAGTTGTCGTCGTCAGCCATGTTTGCTGTAGTCTGTCAAGTCAACTGCAGTAAGCGAGCG
11.1	SNP_3783_144	77.4422	CTGCGTTAAGTGTTAGACCCAGGATTGTTCGGGACTTATGTATCTAATACCAGTATGCTGTATTCAATACATCAACGACCAGATGTCCACATAATGGATGCATGAGCACTCCTTACCAAGTGCTGATAAGAGAGTTAATTAATGTGTCGTGCCACCTGCGGTCTCCAAACCGTCCTAGCG
11.1	SNP_10845_70	80.8181	CAGCACCTCGAACAGTCTCTACCTACTGGTGCTTCCTCCAGCTCTGTATATGAGGTTTCAAGCACCGGTGTTTCCTCTGAGAAGACTCCTGAAGCCACTTCTTCTACTCTCTCCACCGAGTCTTCAGTGTCCGCCACTGCAATTTACTCTACTAGCAAGAGCG
11.1	SNP_7846_48	82.1004	CAGCCACCAGATTATCCGGTTTTGAGATCACCCGAACAAGAGGACAACAGCCACACCAATAGAGCGGTGGCTCAAGGAGCAACGCTCATGCCACTGCCAATTTGTTCTTGAATATTTCCCAGTTGAGGTCGGTCTTATCCAGTTGGTACTTGATCTGTGAGTTAGTCGCTTTGTCCCACTGCGCG
11.1	SNP_8684_147	83.3827	CTGCCATGGCGAACCGTGGACAGAGGCGGAATACAGGAACGGTTGAGCTGGGTGTGGGGGCAACGACAAATTCGGTGCAGTCGCTCTGCGTACGTTGGCCGGCTTGGCAAAGGTCTCCCTTTAAGGCTCAAACCCTCCAACGATATGAACCTCCACCAGCATGCAAGTCCTTTTATAATAGCG
11.1	SNP_19077_52	92.684	CAGCTGTGACCCCACCACTCGATAACGACTGGTTGACCTCCGCTCTGCTCTCTCAACCTCACTCTGCATCCGGACGGAACCAGCCGGCTCGCGACTCAAACAGGACCAGTCTTCGGCGATCACTAACAATGAGTGACATTGCTGATGATGAGGCATCGCG
11.1	SNP_10189_175	98.8885	CGCACATGAAAAAAATTATGACTCCTTAACAGTGCATGATATTCTCATCCACGTTCGATTCCCAAGATAGAAGAATGAGCAGCCTAAGGAGACGCCGTTGTATGCCCATTAATTCGGGCTGCATGCCGTCATCTTCAGGGCTCCCGTAACATTTCACGTCTGGGTGTATACAAAGGTTTAGGCGTCTTCATTCGAGGTGACTTCATGGTCTTCTGAGAAGTACATATAAGAACCTTTTCTTGCGCATCCACGGCTACAGGTCCCACAATTGTGCGCCGCCCTCTACATAGACTCGCG
11.1	SNP_7924_19	100.139	CAGCTTCGCATCAACGTCTAAGATCGTGTCGCAACTCGATGATGGCACGCAGAAGGCGTTCTTCATGAAAACTGGCAGTGGAAAGGAGGCAGAAATTATGTTCGAAGGTATGCATCGTCTATAATTAGGCGTAGCCGGGCTAGCTAATTGACTGACAGCG
11.1	SNP_386_63	104.359	CAGCTTCAGGCTCGTGACTGCGTCGTTGGCTTGGAAGCCGATCTTGGCGATAAGATGGATGACGATGAAGCTTTGGATGTTCTTCAACTTCAAGATACCCCACATGGAACGGTAGACCTCGCTGATTCCGTCACCATTCTTGTCGCGGTCTTCGCCG
11.1	SNP_5644_128	109.479	CAGCTTCAGCGACATTGACGGTGAGTCCTGGACCCGCTCGTGAGTGGATACCATGCTTACATCGTATAGATGCTGGTATTAGCCAGTCAGCTCTCGAGGAAGCACTGCTGAGTAATATGCATAATGGCAGGATGAGTACGCTTAGCCGGATGTCGAAGTGGTAAGGTGTAGGGCG
11.1	SNP_1628_128	110.578	CAGCAAAGAAGAGGGCGATGAGGTAAAAGGCGAACATGAAGCGAGACAGGTAGTAGTACTGGTGGGTACCAATGAACTGGTCAGGAATGTTCTGCTGGGTTCCAAAGTTCCTAGGAGGGTCGAAGGGAAGGGCTGGAACCGGTGCGCCGCAATTCGCATTACGTCCTGACGATGGTTCGGCG
11.1	SNP_32570_21	111.702	CAGCCCTGGCCGAGTTCTCCGTCGCCGAAACCAAAGACTACCAGCACGAAACTGGCGAGGCAGAGCAGTGTAATCCACAGACCGTACACGACCATGTCGACGAGGAACTCGAGCGTGAAGATACCCGTCTTGAGCGATTGAGGCGGCCGGTTCAGAATGTCGGGGACGGCGCG
11.1	SNP_3116_70	113.765	CTGCAAGATTCGGAAATTTTAAGCACCATGACCATCATCTATCGCATGAGGTAAGTTTCTTCATTTGTCTCCACACTAGCTAGCGTCAGCACGTTATCTCGAAGCGGTAAACGCTGATACGTCCGAATAGCCGCCTCTACCTAGTCTTTCTACGAGCAAAGGGTTACTGAAATGGGCG
11.1	SNP_19862_58	121.606	CTGCACAGTGAGCTCAAGAAGATGGCTACGAGCGAGCAAGGCGAGGGTCCACCGGCGGTTCTGAGACTGAGGTCCAAAGTCGTGGATGTCGATCCCAAGGAAGGAGTTGTTATTTTGGAGGGCGGCGAACGGGTCCAGGGCGATGTCATTGTAGGCG
11.1	SNP_2075_242	122.743	CTGCCGCTCAGGAGATCGAAGATACGGTCGTTGTATACCTCGTACATAGACATGACGATAGCGTATTCGACGGTCGGGTCTGCAGGAAGTTGGATGTCTGCAACAGAAGGCGTCTGTGGCAGCACTCGTCTTGCCTAACCTCTTCACCAAATCCCCAGCGCCTCTCCTGCGCGTAAGCTTTGGACGAGGAGTATCTGCTTGAGAGCCTATAACAATAACTAGTCTAAAAAGGCTGCACTATCATTGAACAAAAGTCGAATAAGTACCTGATTTTTTAGTTTTGAATTATATATTACTTCGGGCTTGGTCGCTTTAAGAATGTTACGCCTAGACATACATGGCAACGAAACGTCTACGTAGAGGAGCCGATTTATATCCGCAATCCGCGAAAATGAGGAC…
